# Supplementary material for: miRVIT: A Novel miRNA Database and Its Application to Uncover Vitis Responses to Flavescence dorée Infection
Source: Front Plant Sci. 2018 Jul 17;9:1034. doi: 10.3389/fpls.2018.01034 (PMC6057443; doi:10.3389/fpls.2018.01034)
Supplement: Supplementary file 1 [file Table_1.XLSX]

## Sheet: qRT-PCR miRNAs
Table S1. Oligonucleotides used in this study in qRT-PCR experiments for miRNAs and target quantification.
miRNA	Primer	Primer sequences 5'-3'	References
	Poly(T) adapter	GCGAGCACAGAATTAATACGACTCACTATAGGTTTTTTTTTTTTVN	Pantaleo et al., 2016
	Universal Reverse primer	GCGAGCACAGAATTAATACGAC	Pantaleo et al., 2016
5.8S		CCTGCCTGGGCGTCAC	Pantaleo et al., 2016
U6		GCACAAATCGAGAAATGGT	Pantaleo et al., 2016
vvi-miR156		GTTGACAGAAGATAGAGAGCACA	Pantaleo et al., 2016
vvi-miR166		TCGGACCAGGCTTCATTCCCC
vvi-miR167		GAAGCTGCCAGCATGATCTCA	Pantaleo et al., 2016
vvi-miR169		AGTCAAGGATGACTTGCCGAA
vvi-miR319		GACTGAAGGGAGCTCCCTAA	Pantaleo et al., 2016
vvi-miR403		GATTCACGCACAAACTCGAA
vvi-miR482		TCCTACTCCTCCCATTCCAA	Pantaleo et al., 2016
vvi-miR2950-5p		CCATCTCTTGCACACTGGAA	Pantaleo et al., 2016
vvi-miR3623-5p		TCACAAGTTCATCCAAGCACCAA
vvi-miR3632-3p		CCAGACCCCCAATACCAA
vvi_miC64-5p		CCAAGAAGCACATTCCTCCAA
vvi_miC64-3p		AGGAATGTGCTTCTTGGCATAAA
vvi_miC132-3p		GTTAGATGATCATCAACAAACAA
vvi_miC137-5p		TTACACAGAGAGATGACGGTGGAA
vvi_miC137-3p		ACCGTCTTTCTCTGTATAAGCAA	Pantaleo et al., 2016
vvi_miC197-5p		GCATTTGCACCTGCACCTAA
vvi_miC281-5p		TTTGGAATGATTTGTTGATGAA
vvi_miC360-3p		GATCATGTGGCAGTTTCACCAA
vvi_miC413-5p		GAGGGTCTTACTGGGTAGATTAA
vvi_miC430-5p		GCTGCTAGAGCTCGCGATAA
vvi_miC1031-5p		TTAGATTCACGCACAAACTCAA
vvi_miC1038-3p		AGCCGGTGGGGGACCAA
vvi_miC1046-3p		CCGCTCTCCTGTGACAAGAA
vvi_miC606-3p		GCTAGCAAATGGAGTCCTGAACAA
vvi_miC617-3p		CCAACAAAAACGTCGGCCTAA
vvi_miC644-3p		GAGCGATCAAAACGGGCCTAA
vvi_miC648-5p		TTAAGCGAGACCATTGTGACTAA

## Sheet: qRT-PCR Target
Table S10. Oligonucleotides used in this study in qRT-PCR experiments for miRNAs and target quantification.
miRNA	Target (Gene ID)	Gene Description	Primer	Primer sequences 5'-3'			References
vvi-miR156	VIT_01s0010g03910	Squamosa promoter-binding protein-like gene (VvSPL)	Forward	GCATCTGGAAATGGTAGCGG			Pantaleo et al., 2016
			Reverse	CGGCGATGACAGAAGAGAGA
vvi-miR156	VIT_13s0067g02930	Expansin (VvEXPA14)	Forward	CTCTCAATGGCTACTGCAGCAT
			Reverse	TTGGAGGCATAGACAGAAGAGAAA
vvi-miR167	VIT_12s0028g01170	Auxin response factor (VvARF)	Forward	TCCTTTGGGAGGTCACTGGAT
			Reverse	CTCACCACGCAGCTCATCA
vvi-miR2950-5p	VIT_07s0151g00250	Chlorophyllase (VvCHL)	Forward	GGCGATTATGGGTTCCATGT
			Reverse	GCCCACCTACACACTCCATCA
vvi_miC137-3p	VIT_05s0020g03180	Photosystem I reaction center subunit II (VvPSI)	Forward	ACTGGGAAGCAAGCGTATGAT			Pantaleo et al., 2016
			Reverse	TCTCACACACAACACCATCTCTC
vvi-miR166	VIT_10s0003g04670	Homeobox-leucine zipper transcription factor Phabulosa (VvPHB)	Forward	GGTCCAGATGATTGGGATGAA
			Reverse	GAAACAGCAACGATTCCAAT
vvi-miR166	VIT_13s0019g04320	Homeodomain-leucine zipper protein Revoluta (VvREV)	Forward	TGCTGTTGATTGGGTCCAGAT
			Reverse	AACAGTCCCGACCGAATCC
vvi-miR319	VIT_12s0028g02520	TEOSINTE BRANCHED/CYCLOIDEA/PCF (VvTCP)	Forward	CCAGTTTTGCTCCTGCTGTTC
			Reverse	TGATGCATTGCCCCAGAA
vv-miR169	VIT_04s0008g01730	Photosystem II subunit X (VvPSBx)	Forward	TCCCCATCTCTCAAGAACTTCCT
			Reverse	AACAGCTCCGACGATTGCA
vv-miR169	VIT_01s0011g05560	Jasmonate ZIM domain-containing protein (VvJAZ3)	Forward	TCCTCAAGCTCGCAAAGCAT
			Reverse	ACCCTCTCCTTGCGCTTCTC
vvi-miR482	VIT_04s0023g02380	MLA10 (VvMLA10)	Forward	ATCTTTCAATCTCTTCAGGAAACCTT
			Reverse	ATTTTCCAGGTATTGTCACCATCA
vvi_miC1031-5p	VIT_10s0042g01180	Argonaute 2 (VvAGO2)	Forward	AGTAAAGGAGTTTGTGCGTGAATCT
			Reverse	CCAGCATTGGCCATGACA
vvi_miC64-5p	VIT_10s0116g00560	Polyphenol oxidase II (VvPPO)	Forward	TCAGGGAAGTTAGATAGGAGGAAT
			Reverse	CGCCAGCAGCACCATACAG
	VIT_11s0016g01230	12-oxophytodienoate reductase (VvOPR3)	Forward	GTGAAGAAGAGGAAGCTCA			Paolacci et al., 2017
			Reverse	AGGCGACCATAGGATACC
	VIT_06s0004g01510	Lipoxygenase (VvLOXA)	Forward	GCAAATCAAAGGGACAACGCTGTATGG			Podolyan et al., 2010
			Reverse	TGCTTCCACTGCGGCTTCC
	VIT_05s0020g04190	Argonaute 10 (VvAGO10)	Forward	TGCATCATTTGGGCCAGTT
			Reverse	GAAGAGCTTCCTGTGGAGCATCT
	VIT_04s0044g00580	Actin (ACT)	Forward	GCCCCTCGTCTGTGACAATG			Gambino et al., 2012
			Reverse	CCTTGGCCGACCCACAATA
	VIT_16s0098g01190	Ubiquitin (UBI)	Forward	TCTGAGGCTTCGTGGTGGTA			Gambino et al., 2012
			Reverse	AGGCGTGCATAACATTTGCG
Additional references:
Gambino, G. et al. Co-evolution between grapevine stem pitting-associated virus and Vitis vinifera L. leads to decreased defence responses and increased transcription of genes related to photosynthesis. J. Exp. Bot. 63, 5919–5933 (2012)
Podolyan, A., White, J., Jordan, B. & Winefield, C. Identification of the lipoxygenase gene family from Vitis vinifera and biochemical characterisation of two 13-lipoxygenases expressed in grape berries of Sauvignon Blanc. Funct. Plant Biol. 37, 767–784 (2010).
