# Supplementary material for: miRVIT: A Novel miRNA Database and Its Application to Uncover Vitis Responses to Flavescence dorée Infection
Source: Front Plant Sci. 2018 Jul 17;9:1034. doi: 10.3389/fpls.2018.01034 (PMC6057443; doi:10.3389/fpls.2018.01034)
Supplement: Supplementary file 4 [file Table_4.XLSX]

## Sheet: Table S4
Table S4. Lists of: 469 unique novel miRNAs 20-22 nt. long; 150 novel miRNAs with miRNA*; 111 novel miRNAs with miRNA* and independent to conserved miRNAs; 45 novel miRNAs with miRNA* detected at least in 2 works.
novel miRNA 20-22 nt. long	miRNA:miRNA*	miRNA:miRNA* independent to conserved miRNAs	miRNA:miRNA* detected in at least 2 works
469	150	111	45
vvi_miC1-5p	vvi_miC7-5p	vvi_miC7-5p	vvi_miC15-5p
vvi_miC2-3p	vvi_miC8-5p	vvi_miC8-5p	vvi_miC32-5p
vvi_miC3-3p	vvi_miC10-5p	vvi_miC10-5p	vvi_miC44-5p
vvi_miC4-5p	vvi_miC15-5p	vvi_miC15-5p	vvi_miC52-3p
vvi_miC5-3p	vvi_miC29-5p	vvi_miC29-5p	vvi_miC55-3p
vvi_miC6-5p	vvi_miC32-5p	vvi_miC32-5p	vvi_miC64-5p
vvi_miC7-5p	vvi_miC42-3p	vvi_miC42-3p	vvi_miC79-5p
vvi_miC8-5p	vvi_miC44-5p	vvi_miC44-5p	vvi_miC86-5p
vvi_miC9-5p	vvi_miC52-3p	vvi_miC52-3p	vvi_miC117-3p
vvi_miC10-5p	vvi_miC55-3p	vvi_miC55-3p	vvi_miC132-3p
vvi_miC11-5p	vvi_miC64-5p	vvi_miC64-5p	vvi_miC137-5p
vvi_miC14-5p	vvi_miC67-3p	vvi_miC67-3p	vvi_miC150-3p
vvi_miC15-5p	vvi_miC79-5p	vvi_miC79-5p	vvi_miC156-3p
vvi_miC16-3p	vvi_miC84-5p	vvi_miC84-5p	vvi_miC173-5p
vvi_miC17-3p	vvi_miC86-5p	vvi_miC86-5p	vvi_miC175-5p
vvi_miC18	vvi_miC97-5p	vvi_miC97-5p	vvi_miC191-5p
vvi_miC21-5p	vvi_miC117-3p	vvi_miC117-3p	vvi_miC197-5p
vvi_miC22-3p	vvi_miC125-3p	vvi_miC125-3p	vvi_miC201-5p
vvi_miC24-5p	vvi_miC132-3p	vvi_miC132-3p	vvi_miC202-3p
vvi_miC25-5p	vvi_miC137-5p	vvi_miC137-5p	vvi_miC216-5p
vvi_miC27-3p	vvi_miC142-5p	vvi_miC142-5p	vvi_miC220-3p
vvi_miC29-5p	vvi_miC150-3p	vvi_miC150-3p	vvi_miC238-5p
vvi_miC31-3p	vvi_miC156-3p	vvi_miC156-3p	vvi_miC243-3p
vvi_miC32-5p	vvi_miC173-5p	vvi_miC173-5p	vvi_miC264-3p
vvi_miC33-3p	vvi_miC175-5p	vvi_miC175-5p	vvi_miC316-5p
vvi_miC34-3p	vvi_miC179-5p	vvi_miC179-5p	vvi_miC318-5p
vvi_miC35-3p	vvi_miC182-3p	vvi_miC182-3p	vvi_miC335-3p
vvi_miC36-3p	vvi_miC186-5p	vvi_miC186-5p	vvi_miC336-5p
vvi_miC37-3p	vvi_miC189-5p	vvi_miC189-5p	vvi_miC338-5p
vvi_miC38-3p	vvi_miC191-5p	vvi_miC191-5p	vvi_miC343-5p
vvi_miC39-3p	vvi_miC197-5p	vvi_miC197-5p	vvi_miC345-3p
vvi_miC40-5p	vvi_miC198-5p	vvi_miC198-5p	vvi_miC350-3p
vvi_miC42-3p	vvi_miC200-5p	vvi_miC200-5p	vvi_miC351-5p
vvi_miC43-3p	vvi_miC201-5p	vvi_miC201-5p	vvi_miC362-3p
vvi_miC44-5p	vvi_miC202-3p	vvi_miC202-3p	vvi_miC370-5p
vvi_miC46-5p	vvi_miC205-5p	vvi_miC205-5p	vvi_miC387-3p
vvi_miC47-5p	vvi_miC210-3p	vvi_miC210-3p	vvi_miC419-3p
vvi_miC48-5p	vvi_miC214-5p	vvi_miC214-5p	vvi_miC424-5p
vvi_miC51-3p	vvi_miC215-3p	vvi_miC215-3p	vvi_miC427-5p
vvi_miC52-3p	vvi_miC216-5p	vvi_miC216-5p	vvi_miC430-3p
vvi_miC53-5p	vvi_miC220-3p	vvi_miC220-3p	vvi_miC444-3p
vvi_miC54-5p	vvi_miC233-3p	vvi_miC233-3p	vvi_miC454-3p
vvi_miC55-3p	vvi_miC238-5p	vvi_miC238-5p	vvi_miC473-5p
vvi_miC56-5p	vvi_miC243-3p	vvi_miC243-3p	vvi_miC481-5p
vvi_miC57-5p	vvi_miC247-5p	vvi_miC247-5p	vvi_miC490-3p
vvi_miC60-3p	vvi_miC264-3p	vvi_miC264-3p
vvi_miC61-5p	vvi_miC282-3p	vvi_miC282-3p
vvi_miC63-5p	vvi_miC312-3p	vvi_miC312-3p
vvi_miC64-5p	vvi_miC313-3p	vvi_miC313-3p
vvi_miC65-3p	vvi_miC316-5p	vvi_miC316-5p
vvi_miC66-3p	vvi_miC318-5p	vvi_miC318-5p
vvi_miC67-3p	vvi_miC335-3p	vvi_miC335-3p
vvi_miC69	vvi_miC336-5p	vvi_miC336-5p
vvi_miC70-3p	vvi_miC338-5p	vvi_miC338-5p
vvi_miC71-5p	vvi_miC343-5p	vvi_miC343-5p
vvi_miC72-3p	vvi_miC345-3p	vvi_miC345-3p
vvi_miC73-3p	vvi_miC349-5p	vvi_miC349-5p
vvi_miC75-3p	vvi_miC350-3p	vvi_miC350-3p
vvi_miC76-3p	vvi_miC351-5p	vvi_miC351-5p
vvi_miC78-5p	vvi_miC362-3p	vvi_miC362-3p
vvi_miC79-3p	vvi_miC370-5p	vvi_miC370-5p
vvi_miC80-5p	vvi_miC374-3p	vvi_miC374-3p
vvi_miC82-3p	vvi_miC387-3p	vvi_miC387-3p
vvi_miC84-5p	vvi_miC407-5p	vvi_miC407-5p
vvi_miC85	vvi_miC413-5p	vvi_miC414-5p
vvi_miC86-5p	vvi_miC414-5p	vvi_miC415-5p
vvi_miC88-3p	vvi_miC415-5p	vvi_miC419-3p
vvi_miC90-5p	vvi_miC419-3p	vvi_miC424-5p
vvi_miC93-3p	vvi_miC420-5p	vvi_miC427-5p
vvi_miC94-5p	vvi_miC424-5p	vvi_miC430-3p
vvi_miC96-3p	vvi_miC427-5p	vvi_miC444-3p
vvi_miC97-5p	vvi_miC430-3p	vvi_miC445-3p
vvi_miC98-3p	vvi_miC431-5p	vvi_miC454-3p
vvi_miC100-3p	vvi_miC444-3p	vvi_miC473-5p
vvi_miC101-5p	vvi_miC445-3p	vvi_miC479-3p
vvi_miC102-3p	vvi_miC454-3p	vvi_miC480-5p
vvi_miC104-3p	vvi_miC473-5p	vvi_miC481-5p
vvi_miC105-3p	vvi_miC479-3p	vvi_miC490-3p
vvi_miC108-5p	vvi_miC480-5p	vvi_miC506-5p
vvi_miC109-5p	vvi_miC481-5p	vvi_miC507-5p
vvi_miC110-3p	vvi_miC490-3p	vvi_miC509-5p
vvi_miC111-3p	vvi_miC506-5p	vvi_miC511-5p
vvi_miC113-3p	vvi_miC507-5p	vvi_miC512-5p
vvi_miC114-3p	vvi_miC509-5p	vvi_miC521-5p
vvi_miC115-5p	vvi_miC511-5p	vvi_miC522-5p
vvi_miC116-5p	vvi_miC512-5p	vvi_miC523-5p
vvi_miC117-3p	vvi_miC521-5p	vvi_miC527-5p
vvi_miC119-5p	vvi_miC522-5p	vvi_miC529-5p
vvi_miC121-3p	vvi_miC523-5p	vvi_miC537-5p
vvi_miC122-3p	vvi_miC527-5p	vvi_miC538-5p
vvi_miC123-3p	vvi_miC529-5p	vvi_miC539-5p
vvi_miC124-3p	vvi_miC537-5p	vvi_miC540-5p
vvi_miC125-3p	vvi_miC538-5p	vvi_miC546-5p
vvi_miC128-5p	vvi_miC539-5p	vvi_miC552-5p
vvi_miC130-5p	vvi_miC540-5p	vvi_miC554-5p
vvi_miC132-3p	vvi_miC546-5p	vvi_miC558-5p
vvi_miC133-3p	vvi_miC552-5p	vvi_miC559-5p
vvi_miC135-5p	vvi_miC554-5p	vvi_miC565-5p
vvi_miC136	vvi_miC558-5p	vvi_miC572-5p
vvi_miC137-5p	vvi_miC559-5p	vvi_miC578-5p
vvi_miC138-3p	vvi_miC565-5p	vvi_miC582-5p
vvi_miC139-3p	vvi_miC572-5p	vvi_miC583-5p
vvi_miC142-5p	vvi_miC578-5p	vvi_miC584-5p
vvi_miC145-3p	vvi_miC582-5p	vvi_miC586-5p
vvi_miC146-5p	vvi_miC583-5p	vvi_miC587-5p
vvi_miC147-3p	vvi_miC584-5p	vvi_miC588-5p
vvi_miC150-3p	vvi_miC586-5p	vvi_miC589-5p
vvi_miC152-5p	vvi_miC587-5p	vvi_miC592-5p
vvi_miC153-3p	vvi_miC588-5p	vvi_miC593-5p
vvi_miC154-3p	vvi_miC589-5p	vvi_miC594-5p
vvi_miC156-3p	vvi_miC592-5p	vvi_miC595-5p
vvi_miC157-3p	vvi_miC593-5p
vvi_miC158-3p	vvi_miC594-5p
vvi_miC159-5p	vvi_miC595-5p
vvi_miC161-3p	vvi_miC1002-5p
vvi_miC162-5p	vvi_miC1003-3p
vvi_miC163-5p	vvi_miC1006-5p
vvi_miC164-5p	vvi_miC1009-5p
vvi_miC165	vvi_miC1010-3p
vvi_miC166-3p	vvi_miC1011-5p
vvi_miC167-3p	vvi_miC1012-5p
vvi_miC168-3p	vvi_miC1013-3p
vvi_miC171-5p	vvi_miC1016-5p
vvi_miC172-3p	vvi_miC1017-5p
vvi_miC173-5p	vvi_miC1019-3p
vvi_miC174-5p	vvi_miC1022-3p
vvi_miC175-5p	vvi_miC1023-5p
vvi_miC177-3p	vvi_miC1025-5p
vvi_miC179-5p	vvi_miC1026-3p
vvi_miC180-3p	vvi_miC1027-5p
vvi_miC182-3p	vvi_miC1030-3p
vvi_miC185-3p	vvi_miC1036-3p
vvi_miC186-5p	vvi_miC1037-3p
vvi_miC187-3p	vvi_miC1038-5p
vvi_miC189-5p	vvi_miC1039-5p
vvi_miC191-5p	vvi_miC1042-5p
vvi_miC192-5p	vvi_miC1043-3p
vvi_miC193-3p	vvi_miC1045-3p
vvi_miC194-3p	vvi_miC1047-5p
vvi_miC195-3p	vvi_miC1049-5p
vvi_miC197-5p	vvi_miC1050-5p
vvi_miC198-5p	vvi_miC1051-3p
vvi_miC199-5p	vvi_miC1054-5p
vvi_miC200-5p	vvi_miC1058-5p
vvi_miC201-5p	vvi_miC1059-3p
vvi_miC202-3p	vvi_miC1067-3p
vvi_miC203-3p	vvi_miC1071-5p
vvi_miC204-3p	vvi_miC1075-5p
vvi_miC205-5p	vvi_miC1076-3p
vvi_miC208-5p	vvi_miC1077-5p
vvi_miC209-3p
vvi_miC210-3p
vvi_miC211-5p
vvi_miC212-5p
vvi_miC213-5p
vvi_miC214-5p
vvi_miC215-3p
vvi_miC216-5p
vvi_miC219-3p
vvi_miC220-3p
vvi_miC221-3p
vvi_miC222
vvi_miC223-5p
vvi_miC224-5p
vvi_miC225-5p
vvi_miC226-5p
vvi_miC228-3p
vvi_miC229
vvi_miC230-5p
vvi_miC232-5p
vvi_miC233-3p
vvi_miC238-5p
vvi_miC240-3p
vvi_miC241-5p
vvi_miC242-5p
vvi_miC243-3p
vvi_miC244-5p
vvi_miC247-5p
vvi_miC248-3p
vvi_miC249-3p
vvi_miC251-3p
vvi_miC254-5p
vvi_miC255-5p
vvi_miC257-3p
vvi_miC259-3p
vvi_miC261-5p
vvi_miC262-5p
vvi_miC263-5p
vvi_miC264-3p
vvi_miC265-5p
vvi_miC266-5p
vvi_miC267-3p
vvi_miC270-3p
vvi_miC274-3p
vvi_miC276-3p
vvi_miC277-3p
vvi_miC278-5p
vvi_miC279-5p
vvi_miC280-3p
vvi_miC281-5p
vvi_miC282-3p
vvi_miC283-3p
vvi_miC284-3p
vvi_miC285-3p
vvi_miC287-5p
vvi_miC288-5p
vvi_miC289-3p
vvi_miC290-3p
vvi_miC291-3p
vvi_miC292
vvi_miC294-5p
vvi_miC295-5p
vvi_miC296-5p
vvi_miC297-5p
vvi_miC299
vvi_miC300-5p
vvi_miC301-3p
vvi_miC302-5p
vvi_miC303-5p
vvi_miC304-5p
vvi_miC305-3p
vvi_miC309-3p
vvi_miC310-3p
vvi_miC311-5p
vvi_miC312-3p
vvi_miC313-3p
vvi_miC314-3p
vvi_miC315-5p
vvi_miC316-5p
vvi_miC317
vvi_miC318-5p
vvi_miC321-3p
vvi_miC322-5p
vvi_miC324
vvi_miC325-3p
vvi_miC326-3p
vvi_miC327-3p
vvi_miC328-3p
vvi_miC329-3p
vvi_miC330-5p
vvi_miC331-3p
vvi_miC332-3p
vvi_miC334-5p
vvi_miC335-3p
vvi_miC336-5p
vvi_miC337-3p
vvi_miC338-5p
vvi_miC341-5p
vvi_miC342-3p
vvi_miC343-5p
vvi_miC344
vvi_miC345-3p
vvi_miC346-3p
vvi_miC349-5p
vvi_miC350-3p
vvi_miC351-5p
vvi_miC352-5p
vvi_miC353-3p
vvi_miC354-3p
vvi_miC355-3p
vvi_miC356-5p
vvi_miC357-5p
vvi_miC358
vvi_miC360-3p
vvi_miC361-5p
vvi_miC362-3p
vvi_miC363-5p
vvi_miC364-5p
vvi_miC365-5p
vvi_miC368-3p
vvi_miC369-3p
vvi_miC370-5p
vvi_miC373-5p
vvi_miC374-3p
vvi_miC375-5p
vvi_miC376-3p
vvi_miC377-5p
vvi_miC378-5p
vvi_miC379-5p
vvi_miC381-3p
vvi_miC382-5p
vvi_miC383-5p
vvi_miC386-5p
vvi_miC387-3p
vvi_miC388-3p
vvi_miC389-3p
vvi_miC390
vvi_miC391-5p
vvi_miC396-5p
vvi_miC398-3p
vvi_miC399-5p
vvi_miC400-3p
vvi_miC402-5p
vvi_miC405-3p
vvi_miC406-5p
vvi_miC407-5p
vvi_miC408-5p
vvi_miC409
vvi_miC413-5p
vvi_miC414-5p
vvi_miC415-5p
vvi_miC416-3p
vvi_miC418-5p
vvi_miC419-3p
vvi_miC420-5p
vvi_miC422-3p
vvi_miC423-3p
vvi_miC424-5p
vvi_miC425
vvi_miC426-5p
vvi_miC427-5p
vvi_miC428-5p
vvi_miC429-5p
vvi_miC430-3p
vvi_miC431-5p
vvi_miC432-3p
vvi_miC433-5p
vvi_miC435-3p
vvi_miC437-3p
vvi_miC438-5p
vvi_miC439-3p
vvi_miC440-3p
vvi_miC441-5p
vvi_miC442-5p
vvi_miC443-3p
vvi_miC444-3p
vvi_miC445-3p
vvi_miC448-3p
vvi_miC451-3p
vvi_miC452-5p
vvi_miC453-3p
vvi_miC454-3p
vvi_miC455
vvi_miC456-5p
vvi_miC457-3p
vvi_miC458-5p
vvi_miC459-5p
vvi_miC460-3p
vvi_miC461-3p
vvi_miC461c-3p
vvi_miC462-5p
vvi_miC463-3p
vvi_miC466-3p
vvi_miC468-3p
vvi_miC468-3p
vvi_miC469-5p
vvi_miC470-5p
vvi_miC471-3p
vvi_miC472-3p
vvi_miC473-5p
vvi_miC474-3p
vvi_miC474-3p
vvi_miC476-3p
vvi_miC477-3p
vvi_miC478-5p
vvi_miC479-3p
vvi_miC480-5p
vvi_miC481-5p
vvi_miC482-5p
vvi_miC490-3p
vvi_miC492-5p
vvi_miC494-3p
vvi_miC496
vvi_miC499
vvi_miC500
vvi_miC501
vvi_miC502
vvi_miC503
vvi_miC504
vvi_miC506-5p
vvi_miC507-5p
vvi_miC509-5p
vvi_miC511-5p
vvi_miC512-5p
vvi_miC521-5p
vvi_miC522-5p
vvi_miC523-5p
vvi_miC527-5p
vvi_miC529-5p
vvi_miC537-5p
vvi_miC538-5p
vvi_miC539-5p
vvi_miC540-5p
vvi_miC546-5p
vvi_miC552-5p
vvi_miC554-5p
vvi_miC558-5p
vvi_miC559-5p
vvi_miC565-5p
vvi_miC572-5p
vvi_miC578-5p
vvi_miC582-5p
vvi_miC583-5p
vvi_miC584-5p
vvi_miC586-5p
vvi_miC587-5p
vvi_miC588-5p
vvi_miC589-5p
vvi_miC592-5p
vvi_miC593-5p
vvi_miC594-5p
vvi_miC595-5p
vvi_miC999-3p
vvi_miC1000-5p
vvi_miC1001-5p
vvi_miC1002-5p
vvi_miC1003-3p
vvi_miC1004-3p
vvi_miC1005-3p
vvi_miC1006-5p
vvi_miC1007-3p
vvi_miC1008-5p
vvi_miC1009-5p
vvi_miC1010-3p
vvi_miC1011-5p
vvi_miC1012-5p
vvi_miC1013-3p
vvi_miC1014-3p
vvi_miC1015-3p
vvi_miC1016-5p
vvi_miC1017-5p
vvi_miC1018-3p
vvi_miC1019-3p
vvi_miC1022-3p
vvi_miC1023-5p
vvi_miC1024-5p
vvi_miC1025-5p
vvi_miC1026-3p
vvi_miC1027-5p
vvi_miC1028-3p
vvi_miC1030-3p
vvi_miC1031-5p
vvi_miC1032-3p
vvi_miC1036-3p
vvi_miC1037-3p
vvi_miC1038-5p
vvi_miC1039-5p
vvi_miC1042-5p
vvi_miC1043-3p
vvi_miC1044-3p
vvi_miC1045-3p
vvi_miC1046-3p
vvi_miC1047-5p
vvi_miC1048-5p
vvi_miC1049-5p
vvi_miC1050-5p
vvi_miC1051-3p
vvi_miC1052-3p
vvi_miC1053-5p
vvi_miC1054-5p
vvi_miC1055-5p
vvi_miC1056-5p
vvi_miC1058-5p
vvi_miC1059-3p
vvi_miC1061-5p
vvi_miC1062-3p
vvi_miC1063-5p
vvi_miC1064-5p
vvi_miC1065-5p
vvi_miC1067-3p
vvi_miC1068-5p
vvi_miC1069-3p
vvi_miC1070-3p
vvi_miC1071-5p
vvi_miC1072-5p
vvi_miC1074-3p
vvi_miC1075-5p
vvi_miC1076-3p
vvi_miC1077-5p
