# Supplementary material for: miRVIT: A Novel miRNA Database and Its Application to Uncover Vitis Responses to Flavescence dorée Infection
Source: Front Plant Sci. 2018 Jul 17;9:1034. doi: 10.3389/fpls.2018.01034 (PMC6057443; doi:10.3389/fpls.2018.01034)
Supplement: Supplementary file 5 [file Table_5.XLSX]

## Sheet: Table S5
Table S5. Table extracted from miRVIT database containing all targets of novel and conserved miRNAs validated by degradome or 5’RACE in Vitis spp. in 11 works.
miRNA	Unique ID	Identical genes in 8X or other EST	Functional annotation	Network	Functional category	Best arabidopsis match	Carra et al., 2009	Pantaleo et al., 2010	Wang et al., 2012	Wang et al., 2013	Wang et al., 2014	Han et al., 2014	Jiu et al. , 2015	Sun et al., 2015	Pantaleo et al., 2016	Zhao et al., 2017	Leng et al., 2017
vvi_miC212a-5p / vvi_miC212b-5p	VIT_12s0134g00410	GSVIVT00029229001	frataxin protein	vv50109Incompletely_characterized_transport_systems	Transport overview.Incompletely characterized transport systems.Putative transport protein.Frataxin	AT4G03240					X
vvi_miC212a-5p / vvi_miC212b-5p	VIT_00s0238g00060	GSVIVT00021866001 CB916598	RPS4 (resistant to p. syringae 4)	vv34627R_proteins_from_Plant-pathogen_interaction	Response to stimulus.Stress response.Biotic stress response.Plant-pathogen interaction.R proteins from Plant-pathogen interaction	AT5G17680					X
vvi_miC212a-5p / vvi_miC212b-5p	VIT_17s0000g05090	GSVIVT00000023001	Pentatricopeptide (PPR) repeat-containing protein		Diverse functions.Gene family with diverse functions.Pentatricopeptide domain family	AT5G60960					X
vvi_miC212a-5p / vvi_miC212b-5p	VIT_18s0001g02540	GSVIVT00015406001	ARR9 typeA	vv30007Cytokinin_signaling vv60072Orphans_Response_reg	Signaling.Hormone Signaling.Cytokinin Signaling.Cytokinin-mediated Signaling pathway	AT3G57040					X
vvi_miC212a-5p / vvi_miC212b-5p	VIT_18s0001g09110	GSVIVT00014958001 DT004860	Photosystem II PsbC protein	vv10195Photosynthesis vv50135Primary_active_transporter_cat_D3_to_E2	Metabolism.Primary metabolism.Generation of metabolite precursors and energy.Photosynthesis.Photosystem II	AT5G43190					X
vvi_miC212a-5p / vvi_miC212b-5p	VIT_18s0001g14840	GSVIVT00014365001	Nickel ion transporter	vv50109Incompletely_characterized_transport_systems	Transport overview.Incompletely characterized transport systems.Putative transport protein.Transporter unknown	AT2G16800					X
vvi_miC212a-5p / vvi_miC212b-5p	VIT_02s0012g02220	GSVIVT00015670001	Xyloglucan endotransglucosylase/hydrolase 30	vv40006Cell_wall	Cellular process.Cellular component organization and biogenesis.Cell wall organization and biogenesis.Cell wall metabolism.Cell wall modification.Xyloglucan modification	AT1G32170					X
vvi_miC212a-5p / vvi_miC212b-5p	VIT_09s0002g06680	GSVIVT00000352001	Embryo-specific 3		Development.Reproductive development.Embryo development	AT5G62200					X
vvi_miC212a-5p / vvi_miC212b-5p	VIT_09s0002g06690	GSVIVT00000351001	DNA-directed RNA polymerase III subunit C34	vv23020RNA_polymerase	Metabolism.Primary metabolism.Nucleobase, nucleoside, nucleotide, nucleic acid metabolism.Nucleic acid metabolism.RNA metabolism.RNA polymerase	AT5G23710					X
vvi_miC212a-5p / vvi_miC212b-5p	VIT_05s0020g00690	GSVIVT00019710001	PPR2		Cellular process.Cellular component organization and biogenesis.Organelle organization and biogenesis.Plastid organization and biogenesis	AT3G06430					X
vvi_miC212a-5p / vvi_miC212b-5p	VIT_16s0022g02100	GSVIVT00038509001	Embryo-specific 3		Development.Reproductive development.Embryo development	AT5G62200					X
vvi_miC212a-5p / vvi_miC212b-5p	VIT_01s0026g01060	GSVIVT00028934001 CF608346	LRR receptor-like serine/threonine-protein kinase		Signaling.Signaling pathway.Protein kinase						X
vvi_miC212a-5p / vvi_miC212b-5p	VIT_10s0003g02320	GSVIVT00007234001 GSVIVT00007233001	SRG1 (senescence-related gene 1) oxidoreductase		Unclear	AT1G17020					X
vvi_miC212a-5p / vvi_miC212b-5p	VIT_07s0031g01580	GSVIVT00019396001	SKP1 interacting partner 6 (SKIP6)		Response to stimulus.Stress response.Abiotic stress response.Temperature stress response.Cold stress response	AT2G21950					X
vvi_miC212a-5p / vvi_miC212b-5p	VIT_06s0004g00990	GSVIVT00024746001	Dirigent protein		Response to stimulus.Stress response.Biotic stress response	AT3G13650					X
vvi_miC212a-5p / vvi_miC212b-5p	VIT_05s0049g01360	GSVIVT00020301001	HrBP1-1 PAP/fibrillin family		Cellular process	AT3G23400					X
vvi_miC212a-5p / vvi_miC212b-5p	VIT_07s0005g05510	GSVIVT00001246001	Kinase-like protein TMKL1		Signaling.Signaling pathway.Protein kinase	AT3G24660					X
vvi_miC212a-5p / vvi_miC212b-5p	VIT_11s0052g00550	GSVIVT00031328001	PTAC9 (plastid transcriptionally active9)OSB2		Regulation overview.Regulation of gene expression.Regulation of transcription.Transcription factor	AT4G20010					X
vvi_miC212a-5p / vvi_miC212b-5p	VIT_12s0057g00900	GSVIVT00029109001	Import inner membrane translocase subunit TIM50	vv50132Primary_active_transporter_cat_A5_to_A8	Transport overview.Primary Active Transporters.P-P-bond hydrolysis-driven transporters.Mitochondrial Protein Translocase	AT1G55900					X
vvi_miC212a-5p / vvi_miC212b-5p	VIT_12s0059g02100	GSVIVT00026020001	Unknown protein		Unknown	AT2G20815					X
vvi_miC212a-5p / vvi_miC212b-5p	VIT_19s0085g00680	GSVIVT00002082001	Unknown protein		Unknown	AT1G79510					X
vvi_miC1002-5p	VIT_18s0001g00810	GSVIVT00015513001	24-methylenesterol C-methyltransferase 2	vv10100Biosynthesis_of_steroids	Metabolism.Primary metabolism.Lipid metabolism.Steroid metabolism.Steroid biosynthesis	AT1G20330					X
vvi_miC1003-3p	VIT_14s0060g01290	GSVIVT00022619001	Calreticulin 2 (CRT2)	vv24141Protein_processing_in_endoplasmic_reticulum vv44145Phagosome	Metabolism.Primary metabolism.Protein metabolism and modification.Protein folding	AT1G09210					X		X
vvi_miC1003-3p / vvi_miC212-5p	VIT_08s0007g03870	GSVIVT00021669001	Phytosulfokines PSK1		Signaling.Signaling pathway.Signaling molecules.Signaling peptide.Ligand peptide	.					X
vvi_miC1008-5p / vvi_miC481-5p	VIT_11s0016g01230	GSVIVT00016458001	12-oxophytodienoate reductase 3	vv10592alpha-Linolenic_acid_metabolism	Metabolism.Primary metabolism.Lipid metabolism.Fatty acid metabolism.Alpha-linolenic acid metabolism	AT2G06050					X
vvi_miC1017-5p	VIT_08s0007g00380	GSVIVT00021321001	Eceriferum 3 (CER3)		Unclear	AT5G02310					X
vvi_miC1018-3p / vvi_miC1017-3p	VIT_08s0040g03180	GSVIVT00023069001 GSVIVT00023070001	APETALA2 (AP2) floral homeotic protein	vv30008Ethylene_signaling vv30009Flower_development vv60003AP2_EREBP	Signaling.Hormone Signaling.Ethylene Signaling.Ethylene-mediated Signaling pathway	AT4G36920			X	X
vvi_miC1039-3p	VIT_19s0090g00260	GSVIVT00027339001	R protein disease resistance protein	vv34627R_proteins_from_Plant-pathogen_interaction	Response to stimulus.Stress response.Biotic stress response.Plant-pathogen interaction.R proteins from Plant-pathogen interaction	AT4G27190	X
vvi_miC1042-3p	VIT_13s0074g00130	GSVIVT00010803001	R protein MLA10	vv34627R_proteins_from_Plant-pathogen_interaction	Response to stimulus.Stress response.Biotic stress response.Plant-pathogen interaction.R proteins from Plant-pathogen interaction	AT3G14470	X
vvi_miC1047-5p	VIT_19s0014g04650	GSVIVT00027477001	Avr9/Cf-9 rapidly elicited protein 20		Signaling.Signaling pathway.Calcium sensors and Signaling	AT4G27280					X
vvi_miC1049-5p	VIT_07s0005g00750	GSVIVT00028036001	Sucrose synthase	vv10500Starch_and_sucrose_metabolism	Metabolism.Primary metabolism.Carbohydrate metabolism.Polysaccharide metabolism.Starch and sucrose metabolism	AT4G02280		X
vvi_miC1049-5p	VIT_14s0068g00290	GSVIVT00038030001	RPK1 (receptor-like protein kinase 1)		Signaling.Signaling pathway.Protein kinase	AT3G02130		X
vvi_miC105-3p	VIT_04s0008g00290	GSVIVT00032105001	Clavata1 receptor kinase (CLV1)		Signaling.Signaling pathway.Protein kinase	AT5G25930						X
vvi_miC1067-3p	VIT_07s0151g00410	GSVIVT00023768001	Sulfate transporter 3.1 (AST12) (AtST1)	vv50124Porters_cat_30_to_64	Transport overview.Electrochemical Potential-driven Transporters.Porters.Sulfate Permease	AT3G51895					X
vvi_miC107-5p	VIT_04s0008g00520	GSVIVT00032133001	6-phosphofructokinase	vv10051Fructose_and_mannose_metabolism	Metabolism.Primary metabolism.Carbohydrate metabolism.Monosaccharide metabolism.Fructose and mannose metabolism	AT4G26270					X
vvi_miC137-3p	VIT_05s0020g03180	GSVIVT00019961001	Photosystem I reaction center subunit II, chloroplast precursor	vv10195Photosynthesis vv50105Transport_electron_carriers	Metabolism.Primary metabolism.Generation of metabolite precursors and energy.Photosynthesis.Photosystem I	AT1G03130									X
vvi_miC150-5p	VIT_11s0016g00160	GSVIVT00013333001	forminy 2 domain-containing protein	vv44810Regulation_of_actin_cytoskeleton	Cellular process.Cellular component organization and biogenesis.Cytoskeleton organization and biogenesis.Actin organization and biogenesis	AT5G58160					X
vvi_miC150-5p	VIT_01s0127g00670	GSVIVT00002709001	Proline extensin-like receptor kinase 1 (PERK1)		Signaling.Signaling pathway.Protein kinase	AT1G70460					X
vvi_miC152-5p	VIT_06s0004g01510	GSVIVT00024672001	Lipoxygenase (LOX2)	vv10592alpha-Linolenic_acid_metabolism	Metabolism.Primary metabolism.Lipid metabolism.Fatty acid metabolism.Alpha-linolenic acid metabolism	AT3G45140						X
vvi_miC165	VIT_12s0028g02130	GSVIVT00018740001	MAP3K delta-1 protein kinase		Signaling.Signaling pathway.Protein kinase.MAPK cascade	AT3G58640					X
vvi_miC173_V1-5p	VIT_07s0031g01050	GSVIVT00019448001 GSVIVT00019446001	Ascorbate oxidase	vv10053Ascorbate_and_aldarate_metabolism vv50109Incompletely_characterized_transport_systems	Metabolism.Primary metabolism.Organic acid metabolism.Ascorbate and aldarate metabolism	AT4G39830								X
vvi_miC191-5p	VIT_02s0012g00990	TC66518	LOL1 (LSD ONE like 1)		Cellular process.Cell growth and death.Cell death.Apoptosis	AT1G32540					X
vvi_miC191-5p	VIT_16s0022g00650		No hit		No hit						X
vvi_miC191-5p	VIT_04s0023g00720	GSVIVT00025052001	Unknown protein		Unknown	AT1G65230					X
vvi_miC191-5p	VIT_06s0004g01900	GSVIVT00024632001	Homeodomain-like		Unclear	AT3G10040					X
vvi_miC200-5p	VIT_14s0066g00960	GSVIVT00020703001	Glutaredoxin		Response to stimulus.Stress response.Abiotic stress response.Oxidative stress response	AT5G40370					X
vvi_miC201-5p	VIT_18s0001g10580	GSVIVT00014811001	Glycosyl transferase family 8 protein		Metabolism.Primary metabolism.Carbohydrate metabolism.Glycosyl transference	AT4G33330								X
vvi_miC204-3p	VIT_01s0011g02530	GSVIVT00030247001	Carboxylesterase		Metabolism.Cellular metabolism.Esterase activity	AT1G26120				X
vvi_miC204-3p	VIT_19s0027g00550	GSVIVT00025764001 GSVIVT00025765001	BTB/POZ domain-containing protein	vv60093TRAF	Regulation overview.Regulation of gene expression.Regulation of transcription.Transcription factor.TRAF	AT1G04390				X
vvi_miC21-5p	VIT_01s0113g00530		No hit		No hit						X
vvi_miC21-5p	VIT_18s0001g02530	GSVIVT00005397001	DEAD/DEAH box helicase	vv23040Spliceosome vv50133Primary_active_transporter_cat_A9_to_A18	Metabolism.Primary metabolism.Nucleobase, nucleoside, nucleotide, nucleic acid metabolism.Nucleic acid metabolism.RNA metabolism.RNA processing.mRNA processing.mRNA splicing	AT4G09730					X
vvi_miC21-5p	VIT_11s0052g00980	GSVIVT00031371001	Yip1 domain , member 6	vv50110Protein_coat	Transport overview.Macromolecule transport.Protein transport.Protein coat	AT4G30260					X
vvi_miC22-3p	VIT_15s0048g00980	GSVIVT00026343001	NADPH HC toxin reductase		Metabolism.Primary metabolism.Nucleobase, nucleoside, nucleotide, nucleic acid metabolism.Nudix hydrolase family	AT2G45400			X
vvi_miC242-5p	VIT_14s0108g01070	GSVIVT00020998001	NAC domain containing protein 100	vv60046NAC	Regulation overview.Regulation of gene expression.Regulation of transcription.Transcription factor.NAC family transcription factor	AT5G61430									X
vvi_miC248-3p	VIT_13s0101g00060	GSVIVT00013838001	No hit		No hit						X
vvi_miC248-3p	VIT_07s0104g00470	GSVIVT00023670001	Unknown protein		Unknown	AT5G19260					X
vvi_miC248-3p	VIT_19s0014g00930	GSVIVT00027858001	Unknown protein		Unknown	AT1G32120					X
vvi_miC248-3p	VIT_19s0014g00940	GSVIVT00027856001 GSVIVT00027857001	Serine/threonine Protein kinase BNK1		Signaling.Signaling pathway.Protein kinase	AT3G20530					X
vvi_miC248-3p	VIT_19s0014g02920	GSVIVT00027652001 TC69813	Pentatricopeptide (PPR) repeat-containing		Diverse functions.Gene family with diverse functions.Pentatricopeptide domain family	AT4G21705					X
vvi_miC248-3p	VIT_19s0014g02930	GSVIVT00027651001	Unknown protein		Unknown	AT5G53800					X
vvi_miC248-3p	VIT_11s0016g05380	GSVIVT00016910001	Acidic leucine-rich nuclear phosphoprotein 32 member E		Unknown						X
vvi_miC248-3p	VIT_07s0005g00820	GSVIVT00028041001	AP2-like ethylene-responsive transcription factor	vv30008Ethylene_signaling vv60003AP2_EREBP	Signaling.Hormone Signaling.Ethylene Signaling.Ethylene-mediated Signaling pathway	AT2G47520					X
vvi_miC248-3p	VIT_13s0064g01390	GSVIVT00008857001	Ribosomal protein L6 (RPL6C) 60S	vv23010Ribosome	Metabolism.Primary metabolism.Protein metabolism and modification.Protein synthesis.Ribosome	AT1G74050					X
vvi_miC276-3p	VIT_00s0253g00060	GSVIVT00003895001	OBF binding protein 2	vv60015C2C2-DOF	Regulation overview.Regulation of gene expression.Regulation of transcription.Transcription factor.C2C2-DOF family transcription factor	AT5G60200					X
vvi_miC280-3p	VIT_07s0095g00040	GSVIVT00010668001	Disease resistance protein (TIR-NBS-LRR class)		Diverse functions.Gene family with diverse functions.NBS-LRR superfamily	AT3G14460										X	X
vvi_miC288-5p	VIT_19s0014g03290	GSVIVT00027622001	NAC domain containing protein 19	vv60046NAC	Regulation overview.Regulation of gene expression.Regulation of transcription.Transcription factor.NAC family transcription factor	AT4G27410									X
vvi_miC292	VIT_09s0002g08270	GSVIVT00003249001 GSVIVT00003243001	Leucine-rich repeat		Diverse functions.Gene family with diverse functions.NBS-LRR superfamily	AT1G15740					X
vvi_miC296-5p	VIT_03s0038g00480	GSVIVT00001890001	GATA transcription factor 25	vv60016C2C2-GATA	Regulation overview.Regulation of gene expression.Regulation of transcription.Transcription factor.C2C2-GATA family transcription factor	AT3G21175		X
vvi_miC296-5p	VIT_00s0838g00020	GSVIVT00003076001	Ribosomal protein S5	vv23010Ribosome	Metabolism.Primary metabolism.Protein metabolism and modification.Protein synthesis.Ribosome	AT2G33800		X
vvi_miC296-5p	VIT_10s0003g00010	GSVIVT00003076001	Ribosomal protein S5	vv23010Ribosome	Metabolism.Primary metabolism.Protein metabolism and modification.Protein synthesis.Ribosome	AT2G33800		X
vvi_miC296-5p	VIT_06s0009g03780	GSVIVT00022236001	Diphthine synthase	vv10271Methionine_metabolism	Metabolism.Primary metabolism.Amino acid metabolism.Methionine metabolism	AT4G31530		X
vvi_miC296-5p	VIT_07s0104g01250	GSVIVT00023599001	flavin-containing monooxygenase	vv11000Single_reactions	Metabolism.single reactions	AT1G48910		X
vvi_miC296-5p	VIT_01s0026g01420	GSVIVT00028964001	Wall-associated kinase 4		Signaling.Signaling pathway.Protein kinase	AT1G69910		X
vvi_miC296-5p	VIT_08s0056g00620	GSVIVT00033658001	V-type H+-transporting ATPase subunit E	vv10190Oxidative_phosphorylation vv44145Phagosome vv50131Primary_active_transporter_cat_A2_to_A4	Metabolism.Primary metabolism.Generation of metabolite precursors and energy.Electron transport.Respiratory-chain phosphorylation	AT4G11150		X
vvi_miC296-5p	VIT_08s0007g03390	GSVIVT00021622001 GSVIVT00021621001	Cell division protein ftsZ	vv44110Cell_cycle	Cellular process.Cell growth and death	AT2G36250		X
vvi_miC296-5p	VIT_07s0005g01590	GSVIVT00028126001	Serine/threonine-specific protein kinase		Signaling.Signaling pathway.Protein kinase	AT4G02010		X
vvi_miC296-5p	VIT_05s0094g01520	GSVIVT00034774001	Late embryogenesis abundant protein		Response to stimulus.Stress response.Abiotic stress response.Desiccation stress response	AT2G44060		X
vvi_miC296-5p / vvi_miR396	VIT_06s0004g02380	GSVIVT00024587001	Cinnamyl alcohol dehydrogenase	vv10940Phenylpropanoid_biosynthesis	Metabolism.Secondary metabolism.Phenylpropanoid metabolism.Phenylpropanoid biosynthesis	AT5G19440		X			X
vvi_miC309b-3p	VIT_08s0007g00540	GSVIVT00021335001	Haloacid dehalogenase hydrolase	vv10630Glyoxylate_and_dicarboxylate_metabolism	Metabolism.Primary metabolism.Generation of metabolite precursors and energy.Glyoxylate and dicarboxylate metabolism	AT5G02230										X	X
vvi_miC325-3p	VIT_13s0139g00070	GSVIVT00031006001	R protein MLA10	vv34627R_proteins_from_Plant-pathogen_interaction	Response to stimulus.Stress response.Biotic stress response.Plant-pathogen interaction.R proteins from Plant-pathogen interaction	AT3G14470						X
vvi_miC338-5p	VIT_08s0007g01150	GSVIVT00021389001	Unc51-like kinase	vv44140Regulation_of_autophagy vv34150mTOR_signaling_pathway	Metabolism.Cellular metabolism.Cellular catabolism.Autophagy	AT2G37840					X
vvi_miC373a-5p	VIT_15s0045g00680		R protein PRF disease resistance protein	vv34627R_proteins_from_Plant-pathogen_interaction	Response to stimulus.Stress response.Biotic stress response.Plant-pathogen interaction.R proteins from Plant-pathogen interaction	-						X
vvi_miC373b-5p	VIT_16s0022g01330	GSVIVT00008765001	R protein PRF disease resistance protein	vv34627R_proteins_from_Plant-pathogen_interaction	Response to stimulus.Stress response.Biotic stress response.Plant-pathogen interaction.R proteins from Plant-pathogen interaction	AT1G50180										X	X
vvi_miC386-5p	VIT_11s0016g00970	GSVIVT00016431001	Ring-box protein RBX	vv23420Nucleotide_excision_repair vv24120Ubiquitin_mediated_proteolysis vv24141Protein_processing_in_endoplasmic_reticulum vv30003Auxin_signaling	Metabolism.Primary metabolism.Nucleobase, nucleoside, nucleotide, nucleic acid metabolism.Nucleic acid metabolism.DNA metabolism.DNA recombination and repair.repair.Nucleotide excision repair	AT5G20570					X
vvi_miC386-5p	VIT_14s0068g00520	GSVIVT00038012001	F-box domain containing protein		Metabolism.Primary metabolism.Protein metabolism and modification.Proteolysis.cytoplasmic and nuclear protein degradation.Ubiquitin-mediated proteolysis	AT5G39250					X
vvi_miC409	VIT_12s0059g02270	GSVIVT00026034001 CB982955	Glutamate receptor protein GLR3.4b	vv50101Channels_and_pores	Transport overview.Channels and pores.a-Type channels.Glutamate-gated Ion Channel of Neurotransmitter Receptors	AT1G05200					X
vvi_miC409	VIT_12s0059g02280	GSVIVT00026035001	Spg1p (septum-promoting GTPase)		Signaling.Signaling pathway.G-protein signaling pathway	AT3G21700					X
vvi_miC419-3p	VIT_14s0083g00510	GSVIVT00038135001	No hit		No hit						X
vvi_miC473_V1-5p	VIT_05s0020g03890	GSVIVT00020037001 DT004744	Kinase interacting		Signaling.Signaling pathway.Protein kinase	AT3G22790					X
vvi_miC484-3p	VIT_17s0000g09190	GSVIVT00015993001	Octicosapeptide/Phox/Bem1p (PB1) domain-containing protein		Unknown	AT5G63130					X
vvi_miC497b	VIT_09s0002g00470	GSVIVT00034010001	Ethylene response factor	vv30008Ethylene_signaling vv60003AP2_EREBP	Signaling.Hormone Signaling.Ethylene Signaling.Ethylene-mediated Signaling pathway	AT1G53910					X
vvi_miC497b	VIT_01s0026g01300	GSVIVT00028956001	Unknown protein		Unknown	AT1G74790					X
vvi_miC504	VIT_11s0052g01090	GSVIVT00031383001	4-coumarate-CoA ligase 2	vv10940Phenylpropanoid_biosynthesis vv50104Group_translocators	Metabolism.Secondary metabolism.Phenylpropanoid metabolism.Phenylpropanoid biosynthesis	AT1G51680					X
vvi_miC64-5p	VIT_10s0116g00560	GSVIVT00011782001	Polyphenol oxidase II, chloroplast precursor	vv10350Tyrosine_metabolism vv50109Incompletely_characterized_transport_systems	Metabolism.Primary metabolism.Amino acid metabolism.Aromatic amino acid metabolism.Tyrosine metabolism.Tyrosine catabolism	-					X
vvi_miC75-3p	VIT_00s0772g00020	GSVIVT00011815001	AP2-like AIL6 (AINTEGUMENTA-like 6)	vv30008Ethylene_signaling vv60003AP2_EREBP	Signaling.Hormone Signaling.Ethylene Signaling.Ethylene-mediated Signaling pathway	AT5G10510			X
vvi_miC75-3p	VIT_00s1291g00010	GSVIVT00011815001	AP2-like AIL6 (AINTEGUMENTA-like 6)	vv30008Ethylene_signaling vv60003AP2_EREBP	Signaling.Hormone Signaling.Ethylene Signaling.Ethylene-mediated Signaling pathway	AT5G10510			X
vvi_miC85	VIT_01s0011g00480	GSVIVT00021067001	Aspartate/glutamate/uridylate kinase	vv10220Urea_cycle_and_metabolism_of_amino_groups	Metabolism.Primary metabolism.Amino acid metabolism.Arginine and proline metabolism.Urea cycle	AT1G26640					X
vvi_miC89-3p / vvi_miC212a-5p / vvi_miC212b-5p	VIT_19s0090g00460	GSVIVT00027318001	Aconitate hydratase, cytoplasmic	vv10020Citrate_cycle vv10630Glyoxylate_and_dicarboxylate_metabolism vv10720Reductive_carboxylate_cycle	Metabolism.Primary metabolism.Generation of metabolite precursors and energy.Citric acid cycle	AT2G05710					X
vvi_miC94-5p	VIT_17s0000g03000	GSVIVT00017759001	MATE efflux family protein	vv50125Porters_cat_66_to_94	Transport overview.Electrochemical Potential-driven Transporters.Porters.Multidrug/Oligosaccharidyl-lipid/Polysaccharide Flippase.Multi Antimicrobial Extrusion	AT5G52450				X
vvi_miR156/ vvi_miR535 / vvi_miC1003-3p	VIT_01s0010g03710	GSVIVT00002800001 GSVIVT00002801001	Squamosa promoter-binding protein 2 (SPL2)	vv60055SBP	Regulation overview.Regulation of gene expression.Regulation of transcription.Transcription factor.SBP family transcription factor	AT5G43270		X			X
vvi_miR156/ vvi_miR535 / vvi_miC1003-3p	VIT_08s0007g06270	GSVIVT00025360001	Squamosa promoter-binding protein 9 (SPL9)	vv60055SBP	Regulation overview.Regulation of gene expression.Regulation of transcription.Transcription factor.SBP family transcription factor	AT2G42200		X	X		X
vvi_miR165/vvi_miR166 / vvi_miC175-3p	VIT_13s0019g04320	GSVIVT00018188001	Homeodomain-leucine zipper protein Revoluta (REV)	vv60034HB	Regulation overview.Regulation of gene expression.Regulation of transcription.Transcription factor.Homeobox domain family transcription factor	AT5G60690		X			X
vvi_miR165/ vvi_miR166 / vvi_miC175-3p	VIT_06s0004g02800	GSVIVT00024542001	Homeodomain-leucine zipper protein Revoluta (REV)	vv60034HB	Regulation overview.Regulation of gene expression.Regulation of transcription.Transcription factor.Homeobox domain family transcription factor	AT5G60690		X			X
vvi_miR165/ vvi_miR166 / vvi_miC175-3p	VIT_10s0003g04670	GSVIVT00028421001	Homeobox-leucine zipper transcription factor PHABULOSA	vv60034HB	Regulation overview.Regulation of gene expression.Regulation of transcription.Transcription factor.Homeobox domain family transcription factor	AT2G34710		X			X
vvi_miR165/ vvi_miR166 / vvi_miC175-3p	VIT_04s0008g03250	GSVIVT00032412001 GSVIVT00032411001	Homeobox gene 8	vv60034HB	Regulation overview.Regulation of gene expression.Regulation of transcription.Transcription factor.Homeobox domain family transcription factor	AT4G32880		X			X		X
vvi_miR165/ vvi_miR166 / vvi_miC175-3p	VIT_09s0002g03740	GSVIVT00034328001	Homeobox gene 8	vv60034HB	Regulation overview.Regulation of gene expression.Regulation of transcription.Transcription factor.Homeobox domain family transcription factor	AT1G52150		X			X
vvi_miR167a / vvi_miC438-5p	VIT_10s0003g04100	GSVIVT00028351001	Auxin response factor 3	vv30003Auxin_signaling vv60004ARF	Signaling.Hormone Signaling.Auxin Signaling.Auxin-mediated Signaling pathway	AT1G30330				X	X
vvi_miR172 / vvi_miC1017-5p / vvi_miC1018-3p	VIT_06s0004g03590	GSVIVT00024452001 GSVIVT00024453001	TOE1 (target of eat1 1) related to apetala2 7	vv30008Ethylene_signaling vv30009Flower_development vv60003AP2_EREBP	Signaling.Hormone Signaling.Ethylene Signaling.Ethylene-mediated Signaling pathway	AT2G28550		X		X	X
vvi_miR172 / vvi_miC1017-5p / vvi_miC1018-3p	VIT_13s0019g03550	GSVIVT00018277001	APETALA2 (AP2) floral homeotic protein	vv30008Ethylene_signaling vv30009Flower_development vv60003AP2_EREBP	Signaling.Hormone Signaling.Ethylene Signaling.Ethylene-mediated Signaling pathway	AT4G36920					X
vvi_miR172 / vvi_miC503	VIT_17s0000g03870	GSVIVT00017658001	Protein phosphatase 2 regulatory subunit A	vv23015mRNA_surveillance_pathway vv34020Calcium_signaling_pathway	Signaling.Signaling pathway.Calcium sensors and Signaling	AT3G25800		X			X
vvi_miR172 / vvi_miR393/ vvi_miC1017-5p / vvi_miC1018-3p	VIT_07s0031g00220	GSVIVT00019538001	APETALA2 (AP2) floral homeotic protein	vv30008Ethylene_signaling vv30009Flower_development vv60003AP2_EREBP	Signaling.Hormone Signaling.Ethylene Signaling.Ethylene-mediated Signaling pathway	AT4G36920		X			X			X
vvi_miR3624-3p / vvi_miC1045-3p	VIT_00s0194g00300	GSVIVT00004059001	Proline-rich family protein		Unknown	AT4G16380					X
vvi_miR396 / vvi_miC1027-5p	VIT_00s0179g00260	GSVIVT00023809001 CF209516	Calcium-transporting ATPase 12 ACA12	vv34020Calcium_signaling_pathway vv50131Primary_active_transporter_cat_A2_to_A4	Signaling.Signaling pathway.Calcium sensors and Signaling	AT3G63380					X			X
Conserved miRNA
vvi_miR1507	VIT_11s0118g00220	GSVIVT00006420001	Chloride channel protein CLC	vv50124Porters_cat_30_to_64	Transport overview.Electrochemical Potential-driven Transporters.Porters.Chloride Carrier/Channel	AT5G33280		X
vvi_miR1507	VIT_02s0025g05140	GSVIVT00010307001	ATP-dependent Clp protease proteolytic subunit (ClpP2)		Metabolism.Primary metabolism.Protein metabolism and modification.Proteolysis.Clp complex-mediated proteolysis	AT1G12410		X
vvi_miR1507	VIT_06s0009g02780	GSVIVT00017243001	Histone mRNA exonuclease 1		Metabolism.Primary metabolism.Nucleobase, nucleoside, nucleotide, nucleic acid metabolism.Nucleic acid metabolism.RNA metabolism	-		X
vvi_miR1507	VIT_17s0000g04660	GSVIVT00017570001	Agmatine deiminase	vv10220Urea_cycle_and_metabolism_of_amino_groups	Metabolism.Primary metabolism.Amino acid metabolism.Arginine and proline metabolism.Urea cycle	AT5G08170		X
vvi_miR1507	VIT_17s0000g02400	GSVIVT00017826001	Toc64 (translocon outer membrane complex 64)	vv50133Primary_active_transporter_cat_A9_to_A18	Transport overview.Primary Active Transporters.P-P-bond hydrolysis-driven transporters.Chloroplast Env Prot Translocase	AT3G17970		X
vvi_miR1507	VIT_08s0007g00530	GSVIVT00021334001 TC66460	3-beta hydroxysteroid dehydrogenase/isomerase protein	vv10140C21-Steroid_hormone_metabolism	Metabolism.Primary metabolism.Lipid metabolism.Steroid metabolism.C21-Steroid hormone metabolism	AT2G37660		X
vvi_miR1507	VIT_06s0004g01250	GSVIVT00024716001	Omega-6 fatty acid desaturase, endoplasmic reticulum (FAD2)	vv11040Biosynthesis_of_unsaturated_fatty_acids	Metabolism.Primary metabolism.Lipid metabolism.Fatty acid metabolism.Fatty acid biosynthesis.Unsaturated fatty acid biosynthesis	AT3G12120		X
vvi_miR1507	VIT_04s0023g00410	GSVIVT00025097001	Photosystem I subunit XI (PSAL)	vv10195Photosynthesis vv50105Transport_electron_carriers	Metabolism.Primary metabolism.Generation of metabolite precursors and energy.Photosynthesis.Photosystem I	AT4G12800		X
vvi_miR1507	VIT_08s0007g08300	GSVIVT00025568001	Calcium-dependent protein kinase 32 CPK32	vv30001ABA_signaling vv34626Plant-pathogen_interaction	Signaling.Hormone Signaling.ABA Signaling.ABA-mediated Signaling pathway	AT3G57530		X
vvi_miR1507	VIT_19s0014g05310	GSVIVT00027410001 GSVIVT00027411001	Sec23/sec24 transport	vv24141Protein_processing_in_endoplasmic_reticulum vv50110Protein_coat	Transport overview.Macromolecule transport.Protein transport.Protein coat	AT4G32640		X
vvi_miR1507	VIT_05s0062g00700	GSVIVT00033500001	UDP-glucose:flavonoid 7-O-glucosyltransferase	vv10941Flavonoid_biosynthesis	Metabolism.Secondary metabolism.Phenylpropanoid metabolism.Flavonoid metabolism.Flavonoid biosynthesis.Flavonoid-glycoside biosynthesis	AT4G15550		X
vvi_miR156	VIT_04s0008g07340	GSVIVT00008803001	Constans-like 4	vv30009Flower_development vv34710Circadian_rhythm vv60014C2C2-CO	Development.Reproductive development.Flower development	AT5G24930		X
vvi_miR156	VIT_17s0000g06380	GSVIVT00016314001	YGL010w		Unknown	AT1G18720		X
vvi_miR156	VIT_11s0065g00170	GSVIVT00017032001	Squamosa promoter-binding protein 2 (SPL2)	vv60055SBP	Regulation overview.Regulation of gene expression.Regulation of transcription.Transcription factor.SBP family transcription factor	AT5G43270		X			X
vvi_miR156	VIT_07s0104g00880	GSVIVT00023630001	Arabidopsis histidine phosphotransfer AHP1	vv30007Cytokinin_signaling	Signaling.Hormone Signaling.Cytokinin Signaling.Cytokinin-mediated Signaling pathway	AT3G21510		X
vvi_miR156	VIT_18s0001g13460	GSVIVT00014506001 CF372501	MADS-box AP3 [Vitis labrusca x Vitis vinifera]	vv30009Flower_development vv60042MADS	Development.Reproductive development.Flower development	AT3G54340					X
vvi_miR156	VIT_18s0001g14380	GSVIVT00014414001	Brain and reproductive organ-expressed protein		Unknown	AT5G42470					X
vvi_miR156	VIT_01s0011g00130	GSVIVT00030009001	Squamosa promoter-binding protein 6 (SPL6)	vv60055SBP	Regulation overview.Regulation of gene expression.Regulation of transcription.Transcription factor.SBP family transcription factor	AT1G69170					X
vvi_miR156	VIT_13s0067g02930	GSVIVT00029445001	Expansin [Vitis labrusca x Vitis vinifera] EXPA8	vv30003Auxin_signaling	Signaling.Hormone Signaling.Auxin Signaling.Auxin-mediated Signaling pathway	AT2G40610					X
vvi_miR156	VIT_04s0008g06040	GSVIVT00032723001 GSVIVT00032722001	Aspartate aminotransferase, chloroplast precursor	vv10252Alanine_and_aspartate_metabolism vv10272Cysteine_metabolism vv10330Arginine_and_proline_metabolism vv10350Tyrosine_metabolism vv10360Phenylalanine_metabolism vv10400Phenylalanine_tyrosine_and_tryptophan_biosynthesis vv10710Carbon_fixation vv10950Alkaloid_biosynthesis_I	Metabolism.Primary metabolism.Amino acid metabolism.Alanine and aspartate metabolism	AT4G31990					X
vvi_miR156	VIT_14s0083g00580	GSVIVT00038126001 GSVIVT00038127001	S-adenosyl-L-methionine decarboxylase	vv10220Urea_cycle_and_metabolism_of_amino_groups vv10271Methionine_metabolism	Metabolism.Primary metabolism.Amino acid metabolism.Arginine and proline metabolism.Urea cycle	AT3G02470					X
vvi_miR156/vvi_miR535	VIT_01s0010g03910	GSVIVT00002776001 TC69080	Squamosa promoter-binding protein 13 (SPL13)	vv60055SBP	Regulation overview.Regulation of gene expression.Regulation of transcription.Transcription factor.SBP family transcription factor	AT5G50570		X			X			X
vvi_miR159	VIT_09s0002g08370	GSVIVT00003228001	TPR1 (topless-related 1)	vv30003Auxin_signaling	Signaling.Hormone Signaling.Auxin Signaling.Auxin-mediated Signaling pathway	AT1G80490		X
vvi_miR159	VIT_00s0287g00040	GSVIVT00013494001	GATA transcription factor 28	vv60016C2C2-GATA	Regulation overview.Regulation of gene expression.Regulation of transcription.Transcription factor.C2C2-GATA family transcription factor	AT4G17570		X
vvi_miR159	VIT_00s2393g00010	GSVIVT00013494001	GATA transcription factor 28	vv60016C2C2-GATA	Regulation overview.Regulation of gene expression.Regulation of transcription.Transcription factor.C2C2-GATA family transcription factor	AT4G17570		X
vvi_miR159	VIT_19s0090g00590	GSVIVT00027308001 DT033132	Myb domain protein 101	vv60044MYB	Regulation overview.Regulation of gene expression.Regulation of transcription.Transcription factor.MYB family transcription factor	AT5G55020		X
vvi_miR159	VIT_19s0014g01700	GSVIVT00027781001	Unknown		Unknown			X			X
vvi_miR159	VIT_03s0038g01150	GSVIVT00036000001	Auxin-responsive	vv30003Auxin_signaling	Signaling.Hormone Signaling.Auxin Signaling.Auxin-mediated Signaling pathway	AT4G34800		X
vvi_miR159	VIT_03s0063g01380	GSVIVT00036498001	Unknown protein		Unknown	AT2G15890		X			X
vvi_miR159	VIT_06s0004g04570	GSVIVT00024342001	Actin beta/gamma 1	vv44810Regulation_of_actin_cytoskeleton	Cellular process.Cellular component organization and biogenesis.Cytoskeleton organization and biogenesis.Actin organization and biogenesis	AT3G53750					X
vvi_miR159 / vvi_miR319	VIT_13s0067g01630	GSVIVT00001720001	Myb domain protein 65	vv60044MYB	Regulation overview.Regulation of gene expression.Regulation of transcription.Transcription factor.MYB family transcription factor	AT3G11440		X		X	X
vvi_miR159/vvi_miR319	VIT_06s0009g00410	GSVIVT00017517001	BLH1 (embryo sac development arrest 29)	vv60034HB	Regulation overview.Regulation of gene expression.Regulation of transcription.Transcription factor.Homeobox domain family transcription factor	AT2G35940		X
vvi_miR159/vvi_miR319	VIT_10s0003g03910	GSVIVT00028330001	TCP family transcription factor 24	vv60061TCP	Regulation overview.Regulation of gene expression.Regulation of transcription.Transcription factor.TCP family transcription factor	AT4G18390		X			X
vvi_miR159c	VIT_17s0000g02850	GSVIVT00017779001	No hit		No hit					X
vvi_miR160	VIT_18s0001g04180	GSVIVT00015307001	Auxin response factor ARF17	vv30003Auxin_signaling vv60004ARF	Signaling.Hormone Signaling.Auxin Signaling.Auxin-mediated Signaling pathway	AT1G77850					X
vvi_miR160	VIT_13s0019g04380	GSVIVT00018183001	Auxin response factor 10	vv30003Auxin_signaling vv60004ARF	Signaling.Hormone Signaling.Auxin Signaling.Auxin-mediated Signaling pathway	AT4G30080					X
vvi_miR160	VIT_06s0004g02750	GSVIVT00024547001	Auxin response factor 16	vv30003Auxin_signaling vv60004ARF	Signaling.Hormone Signaling.Auxin Signaling.Auxin-mediated Signaling pathway	AT2G28350					X
vvi_miR160	VIT_08s0040g01810	GSVIVT00023198001	Auxin response factor 10	vv30003Auxin_signaling vv60004ARF	Signaling.Hormone Signaling.Auxin Signaling.Auxin-mediated Signaling pathway	AT4G30080					X
vvi_miR160	VIT_13s0084g00620	GSVIVT00030885001	Peptidyl-prolyl isomerase H (cyclophilin H)	vv23040Spliceosome	Metabolism.Primary metabolism.Nucleobase, nucleoside, nucleotide, nucleic acid metabolism.Nucleic acid metabolism.RNA metabolism.RNA processing.mRNA processing.mRNA splicing	AT2G38730					X
vvi_miR162	VIT_02s0025g02740	GSVIVT00000500001 TC63393	RNA-binding protein RBP37		Unclear	AT1G32790		X
vvi_miR162	VIT_04s0210g00050	GSVIVT00013571001 GSVIVT00004728001	Strictosidine synthase	vv10900Terpenoid_biosynthesis vv10902Monoterpenoid_biosynthesis	Metabolism.Secondary metabolism.Terpenoid metabolism.Terpenoid biosynthesis	AT3G51430		X
vvi_miR162	VIT_18s0001g00840	GSVIVT00015510001	Syringolide-induced protein 14-1-1		Unknown	AT1G76070		X
vvi_miR162	VIT_17s0000g02510	GSVIVT00017812001	Golgin candidate 2	vv50109Incompletely_characterized_transport_systems	Transport overview.Incompletely characterized transport systems.Recognized transporters of unknown biochemical mechanism.Nuclear pore complex	AT1G18190		X
vvi_miR162	VIT_15s0048g02380	GSVIVT00026189001	DCL1 (DICER 1)		Regulation overview.Regulation of gene expression.Gene silencing.Posttranscriptional gene silencing by RNA.mRNA cleavage involved in gene silencing by vvi_miRNA	AT1G01040		X
vvi_miR162	VIT_08s0217g00030	GSVIVT00038855001	Ran-binding protein 1 RanBP1	vv50109Incompletely_characterized_transport_systems	Transport overview.Incompletely characterized transport systems.Recognized transporters of unknown biochemical mechanism.Nuclear pore complex	AT5G58590					X
vvi_miR164	VIT_17s0000g06400	GSVIVT00016312001	NAC domain containing protein 100	vv60046NAC	Regulation overview.Regulation of gene expression.Regulation of transcription.Transcription factor.NAC family transcription factor	AT5G61430		X			X
vvi_miR164	VIT_08s0007g00920	GSVIVT00021371001	Tropinone reductase	vv10220Urea_cycle_and_metabolism_of_amino_groups	Metabolism.Primary metabolism.Amino acid metabolism.Arginine and proline metabolism.Urea cycle	AT2G29290		X
vvi_miR164	VIT_19s0027g00230	GSVIVT00025798001	NAC domain-containing protein 22	vv60046NAC	Regulation overview.Regulation of gene expression.Regulation of transcription.Transcription factor.NAC family transcription factor	AT1G56010		X			X
vvi_miR164	VIT_12s0057g00010	GSVIVT00029203001	Diacylglycerol kinase	vv10561Glycerolipid_metabolism vv10564Glycerophospholipid_metabolism vv34070Phosphatidylinositol_signaling_system	Metabolism.Primary metabolism.Lipid metabolism.Glycerolipid metabolism.Glycerophospholipid metabolism	AT2G20900		X
vvi_miR164	VIT_06s0004g00410	GSVIVT00024819001	Carboxyl-terminal peptidase		Metabolism.Primary metabolism.Protein metabolism and modification.Proteolysis.Peptidase-mediated proteolysis	AT1G55360		X			X
vvi_miR164	VIT_19s0090g00830	GSVIVT00027288001	Phytepsin	vv50101Channels_and_pores	Transport overview.Channels and pores.Pore-forming toxins.Amoebapore	AT1G11910					X
vvi_miR165/vvi_miR166	VIT_10s0071g00810	GSVIVT00002587001	Binding		Unknown	AT3G19990		X
vvi_miR166	VIT_17s0119g00280	GSVIVT00007741001	Alpha-amylase/subtilisin inhibitor	vv10500Starch_and_sucrose_metabolism	Metabolism.Primary metabolism.Carbohydrate metabolism.Polysaccharide metabolism.Starch and sucrose metabolism.Starch biosynthesis catabolism.Starch catabolism inhibitor	AT1G17860		X
vvi_miR166	VIT_01s0026g01670	GSVIVT00028997001	Pectate lyase, N-terminal	vv40006Cell_wall	Cellular process.Cellular component organization and biogenesis.Cell wall organization and biogenesis.Cell wall metabolism.Cell wall catabolism.Pectin catabolism	AT3G01270					X
vvi_miR167	VIT_12s0028g01170	GSVIVT00018838001 TC54777	Auxin response factor ARF6	vv30003Auxin_signaling vv60004ARF	Signaling.Hormone Signaling.Auxin Signaling.Auxin-mediated Signaling pathway	AT1G30330		X			X
vvi_miR167	VIT_04s0079g00200	GSVIVT00023445001 GSVIVT00023446001	Auxin response factor 8	vv30003Auxin_signaling vv60004ARF	Signaling.Hormone Signaling.Auxin Signaling.Auxin-mediated Signaling pathway	AT5G37020		X			X
vvi_miR167	VIT_12s0057g01290	GSVIVT00029067001	Hydroxyproline-rich glycoprotein family protein-like	vv40006Cell_wall	Cellular process.Cellular component organization and biogenesis.Cell wall organization and biogenesis	AT3G07660		X
vvi_miR167	VIT_16s0022g01440	GSVIVT00038435001	Transketolase, chloroplast precursor	vv10030Pentose_phosphate vv10710Carbon_fixation	Metabolism.Primary metabolism.Carbohydrate metabolism.Monosaccharide metabolism.Monosaccharide catabolism.Pentose-phosphate shunt	AT2G45290		X
vvi_miR167	VIT_12s0059g00780		No hit		No hit						X
vvi_miR168	VIT_15s0046g00270	GSVIVT00008632001	fiber protein Fb11		Unknown	AT2G46540					X
vvi_miR169	VIT_06s0061g00790	GSVIVT00022140001	Pheophorbide a oxygenase	vv10860Porphyrin_and_chlorophyll_metabolism vv50133Primary_active_transporter_cat_A9_to_A18	Metabolism.Primary metabolism.Cofactor metabolism.Tetrapyrrole metabolism.Chlorophyll metabolism.Chlorophyll catabolism	AT3G44880		X
vvi_miR169	VIT_01s0011g05560	GSVIVT00030572001	Jasmonate ZIM domain-containing protein 3	vv30011Jasmonate_signaling vv34626Plant-pathogen_interaction vv60069ZIM	Signaling.Hormone Signaling.Jasmonate salicylate signaling.Jasmonate Signaling.Jasmonate-mediated Signaling pathway	AT3G17860		X			X
vvi_miR169	VIT_04s0008g01730	GSVIVT00032256001	PSBX (photosystem II subunit X)	vv10195Photosynthesis	Metabolism.Primary metabolism.Generation of metabolite precursors and energy.Photosynthesis.Photosystem II	-		X
vvi_miR169	VIT_04s0023g01380	GSVIVT00024982001	Scarecrow-like	vv60032GRAS	Regulation overview.Regulation of gene expression.Regulation of transcription.Transcription factor.GRAS family transcription factor	AT4G36710		X			X
vvi_miR169	VIT_15s0048g00270	GSVIVT00026418001	Scarecrow transcription factor 6 (SCL6)	vv60032GRAS	Regulation overview.Regulation of gene expression.Regulation of transcription.Transcription factor.GRAS family transcription factor	AT4G00150		X			X
vvi_miR169	VIT_04s0023g03090		No hit		No hit						X
vvi_miR169	VIT_04s0023g03100	GSVIVT00036815001	3-oxo-5-alpha-steroid 4-dehydrogenase, C-terminal	vv10905Brassinosteroid_biosynthesis	Signaling.Hormone Signaling.Brassinosteroid Signaling.Brassinosteroid metabolism.Brassinosteroid biosynthesis	AT2G16530					X
vvi_miR169d	VIT_13s0064g00860	GSVIVT00028796001 GSVIVT00028797001	Nuclear transcription factor Y subunit A-1	vv60021CCAAT	Regulation overview.Regulation of gene expression.Regulation of transcription.Transcription factor.CCAAT family transcription factor.HAP2-type	AT5G12840				X
vvi_miR171	VIT_02s0154g00400	GSVIVT00009613001 GSVIVT00009614001	Scarecrow transcription factor 6 (SCL6)	vv60032GRAS	Regulation overview.Regulation of gene expression.Regulation of transcription.Transcription factor.GRAS family transcription factor	AT4G00150					X
vvi_miR171	VIT_14s0068g00390	GSVIVT00038023001	Esterase PIR7B		Unclear	AT3G29770					X
vvi_miR172	VIT_08s0007g05080	GSVIVT00000635001	Unknown protein		Unknown	AT3G56720		X
vvi_miR172	VIT_02s0025g04120	GSVIVT00001125001	Calmodulin binding protein		Signaling.Signaling pathway.Calcium sensors and Signaling	AT4G23060		X
vvi_miR172	VIT_05s0094g01210	GSVIVT00007265001 GSVIVT00010335001	Amine oxidase	vv10220Urea_cycle_and_metabolism_of_amino_groups vv10340Histidine_metabolism vv10350Tyrosine_metabolism vv10360Phenylalanine_metabolism vv11002Auxin_biosynthesis	Metabolism.Primary metabolism.Amino acid metabolism.Arginine and proline metabolism.Urea cycle	AT1G62810		X
vvi_miR172	GSVIVT00007980001	GSVIVT00007980001	Protein phosphatase 2A 65 kDa regulatory subunit	vv23015mRNA_surveillance_pathway vv34020Calcium_signaling_pathway	Signaling.Signaling pathway.Calcium sensors and Signaling	AT3G25800		X
vvi_miR172	VIT_00s0188g00010	GSVIVT00008259001	Protein phosphatase 2A 65 kDa regulatory subunit	vv23015mRNA_surveillance_pathway vv34020Calcium_signaling_pathway	Signaling.Signaling pathway.Calcium sensors and Signaling	AT3G25800		X
vvi_miR172	VIT_15s0045g00050	GSVIVT00008259001	Protein phosphatase 2A 65 kDa regulatory subunit	vv23015mRNA_surveillance_pathway vv34020Calcium_signaling_pathway	Signaling.Signaling pathway.Calcium sensors and Signaling	AT3G25800		X
vvi_miR172	VIT_00s1682g00010	GSVIVT00010331001	Copper amine oxidase	vv10220Urea_cycle_and_metabolism_of_amino_groups vv10340Histidine_metabolism vv10350Tyrosine_metabolism vv10360Phenylalanine_metabolism vv11002Auxin_biosynthesis	Metabolism.Primary metabolism.Amino acid metabolism.Arginine and proline metabolism.Urea cycle	AT1G62810		X
vvi_miR172	VIT_05s0049g01650	GSVIVT00020327001	Cyclopropane fatty acid synthase	vv10271Methionine_metabolism	Metabolism.Primary metabolism.Amino acid metabolism.Methionine metabolism	AT3G23530		X
vvi_miR172	VIT_06s0009g03770	GSVIVT00022237001	Phycoerythrobilin ferredoxin oxidoreductase	vv10860Porphyrin_and_chlorophyll_metabolism	Metabolism.Primary metabolism.Cofactor metabolism.Tetrapyrrole metabolism	AT3G09150		X
vvi_miR172	VIT_19s0014g00220	GSVIVT00027929001	MAPK (MPK19)		Signaling.Signaling pathway.Protein kinase.MAPK cascade	AT3G14720		X
vvi_miR172	VIT_18s0089g01220	GSVIVT00031958001	Cupin super		Unknown	AT4G10300		X
vvi_miR172	VIT_12s0059g02370	CB345823	Translation initiation factor eIF-1	vv23013RNA_transport	Metabolism.Primary metabolism.Protein metabolism and modification.Protein synthesis.Translation.Translational initiation	AT1G54290					X
vvi_miR2950	VIT_07s0151g00110	GSVIVT00005121001	Chlorophyllase 1	vv10860Porphyrin_and_chlorophyll_metabolism	Metabolism.Primary metabolism.Cofactor metabolism.Tetrapyrrole metabolism.Chlorophyll metabolism.Chlorophyll catabolism	AT1G19670		X
vvi_miR2950	VIT_07s0151g00190	GSVIVT00005121001	Chlorophyllase 1	vv10860Porphyrin_and_chlorophyll_metabolism	Metabolism.Primary metabolism.Cofactor metabolism.Tetrapyrrole metabolism.Chlorophyll metabolism.Chlorophyll catabolism	AT1G19670		X
vvi_miR2950	VIT_18s0001g02630	GSVIVT00015401001	F-box only protein 9		Metabolism.Primary metabolism.Protein metabolism and modification.Proteolysis.cytoplasmic and nuclear protein degradation.Ubiquitin-mediated proteolysis	AT1G21760		X
vvi_miR2950	VIT_13s0019g04200	GSVIVT00018198001	Patatin		Metabolism.Primary metabolism.Generation of metabolite precursors and energy.Storage proteins	AT3G54950		X
vvi_miR2950	VIT_14s0066g01410	GSVIVT00020753001	Peptidylprolyl isomerase		Metabolism.Primary metabolism.Protein metabolism and modification.Protein folding.Peptidyl prolyl isomerase-mediated protein folding	AT3G01480		X
vvi_miR2950	VIT_07s0104g00720	GSVIVT00023645001 CF568807	Transcription termination factor mitochondrial mTERF	vv60085MTERF	Regulation overview.Regulation of gene expression.Regulation of transcription.Transcription factor.MTERF	AT4G02990		X
vvi_miR2950	VIT_07s0151g00250	GSVIVT00023777001	Chlorophyllase	vv10860Porphyrin_and_chlorophyll_metabolism	Metabolism.Primary metabolism.Cofactor metabolism.Tetrapyrrole metabolism.Chlorophyll metabolism.Chlorophyll catabolism	AT1G19670		X
vvi_miR2950	VIT_14s0006g02880	GSVIVT00038227001	Unknown protein		Unknown	AT1G67080		X
vvi_miR2950	VIT_18s0001g01640	GSVIVT00015459001	UDP-sugar pyrophospharylase	vv10530Aminosugars_metabolism	Metabolism.Primary metabolism.Carbohydrate metabolism.Monosaccharide metabolism.Amino sugar metabolism	AT5G52560					X
vvi_miR2950 / vvi_miR393	VIT_08s0007g01700	GSVIVT00021452001	Oxidative phosphorylation uncoupler	vv50123Porters_cat_18_to_29	Transport overview.Electrochemical Potential-driven Transporters.Porters.Mitochondrial Carrier	AT3G54110		X			X
vvi_miR319	VIT_08s0056g01280	GSVIVT00003815001	MIF4G domain-containing protein		Metabolism.Primary metabolism.Nucleobase, nucleoside, nucleotide, nucleic acid metabolism.Nucleic acid metabolism.RNA metabolism	AT5G17930		X
vvi_miR319	VIT_18s0001g08020	GSVIVT00015053001 CF209831	Unknown protein		Unknown	AT3G28670		X
vvi_miR319	VIT_12s0028g02520	GSVIVT00018699001	TCP family transcription factor 4	vv60061TCP	Regulation overview.Regulation of gene expression.Regulation of transcription.Transcription factor.TCP family transcription factor	AT3G15030		X
vvi_miR319	VIT_15s0021g02470	GSVIVT00019175001	Epoxide hydrolase-like protein		Metabolism.Cellular metabolism.Epoxide hydrolase family	AT3G51000		X
vvi_miR319	VIT_08s0007g07200	GSVIVT00025454001	Tocotrienol/plastoquinone prenyltransferase	vv10100Biosynthesis_of_steroids	Metabolism.Primary metabolism.Lipid metabolism.Steroid metabolism.Steroid biosynthesis	AT3G11945		X
vvi_miR319	VIT_08s0007g07810	GSVIVT00025522001	Basic helix-loop-helix (bHLH) family	vv60011BHLH	Regulation overview.Regulation of gene expression.Regulation of transcription.Transcription factor.bHLH family transcription factor	AT2G42280		X
vvi_miR319	VIT_15s0046g01900	GSVIVT00026930001	ferric reduction oxidase 2	vv50105Transport_electron_carriers	Transport overview.Transmembrane Electron Carriers.Transmembrane 1-electron transfer carriers.Plant Photosystem I Supercomplex	AT1G01580		X
vvi_miR319	VIT_19s0014g01680	GSVIVT00027783001	TCP family transcription factor TCP3	vv60061TCP	Regulation overview.Regulation of gene expression.Regulation of transcription.Transcription factor.TCP family transcription factor	AT3G15030		X			X
vvi_miR319	VIT_13s0064g00920	GSVIVT00028802001	Zinc finger (CCCH-type) family protein	vv60018C3H	Regulation overview.Regulation of gene expression.Regulation of transcription.Transcription factor.C3H family transcription factor	AT2G41900		X
vvi_miR319	VIT_14s0006g03070	GSVIVT00038202001	flavodoxin family protein		Unclear	AT3G02280		X
vvi_miR319	VIT_16s0022g01590	GSVIVT00038451001	Ribosomal protein S13 (RPS13A) 40S	vv23010Ribosome	Metabolism.Primary metabolism.Protein metabolism and modification.Protein synthesis.Ribosome	AT4G00100					X
vvi_miR319	VIT_14s0068g00330	GSVIVT00038026001	PTF1 (plastid transcription factor 1) TCP13	vv60061TCP	Regulation overview.Regulation of gene expression.Regulation of transcription.Transcription factor.TCP family transcription factor	AT3G02150					X
vvi_miR3623	VIT_18s0041g01620	GSVIVT00021968001	R protein L6	vv34627R_proteins_from_Plant-pathogen_interaction	Response to stimulus.Stress response.Biotic stress response.Plant-pathogen interaction.R proteins from Plant-pathogen interaction	AT5G36930	X
vvi_miR3623-5p	VIT_12s0034g01350	GSVIVT00026561001 GSVIVT00026560001 GSVIVT00026567001	R protein L6	vv34627R_proteins_from_Plant-pathogen_interaction	Response to stimulus.Stress response.Biotic stress response.Plant-pathogen interaction.R proteins from Plant-pathogen interaction	AT5G36930					X
vvi_miR3623-5p	VIT_12s0034g01310	GSVIVT00026566001	R protein L6	vv34627R_proteins_from_Plant-pathogen_interaction	Response to stimulus.Stress response.Biotic stress response.Plant-pathogen interaction.R proteins from Plant-pathogen interaction	AT5G36930					X
vvi_miR3623-5p	VIT_12s0034g01250		TIR-NBS-LRR disease resistance		Diverse functions.Gene family with diverse functions.NBS-LRR superfamily	-					X
vvi_miR3623-5p	VIT_12s0034g01260	GSVIVT00026570001	R protein L6	vv34627R_proteins_from_Plant-pathogen_interaction	Response to stimulus.Stress response.Biotic stress response.Plant-pathogen interaction.R proteins from Plant-pathogen interaction	AT5G36930					X
vvi_miR3623-5p	VIT_18s0041g02210		TIR-NBS-LRR disease resistance		Diverse functions.Gene family with diverse functions.NBS-LRR superfamily	-					X
vvi_miR3624	VIT_00s0259g00070	GSVIVT00008224001	Proline-rich family protein		Unknown	AT4G16380		X
vvi_miR3624	VIT_00s0259g00100	GSVIVT00008224001	Proline-rich family protein		Unknown	AT4G16380	X	X
vvi_miR3624	GSVIVT00009989001	GSVIVT00009989001	Proline-rich family protein		Unknown	AT4G16380		X
vvi_miR3624	VIT_00s0194g00330	GSVIVT00012879001 GSVIVT00010025001	Proline-rich family protein		Unknown	AT4G16380		X
vvi_miR3625-5p	VIT_10s0116g01740	GSVIVT00010758001 GSVIVT00010757001 GSVIVT00010756001	ATP synthase gamma chain 1t (ATPC1)	vv10190Oxidative_phosphorylation vv10195Photosynthesis vv50131Primary_active_transporter_cat_A2_to_A4	Metabolism.Primary metabolism.Generation of metabolite precursors and energy.Electron transport.Respiratory-chain phosphorylation	AT4G04640					X
vvi_miR3626	VIT_08s0007g04370	GSVIVT00000554001	Unknown protein		Unknown	AT1G03910		X
vvi_miR3626-3p	VIT_16s0022g02200	GSVIVT00038524001	Subtilase		Metabolism.Primary metabolism.Protein metabolism and modification.Proteolysis.Peptidase-mediated proteolysis.Subtilase-mediated proteolysis	AT5G51750					X
vvi_miR3631a	VIT_13s0073g00560	GSVIVT00002640001	DnaJ homolog, subfamily A, member 2	vv50132Primary_active_transporter_cat_A5_to_A8	Transport overview.Primary Active Transporters.P-P-bond hydrolysis-driven transporters.General Secretory Pathway (Sec)	AT3G44110		X
vvi_miR3631a	VIT_12s0059g00520	GSVIVT00025863001	RabGAP/TBC domain-containing protein		Signaling.Signaling pathway.G-protein signaling pathway.RAB-GTPase regulation	AT3G07890		X
vvi_miR3631a-3p	VIT_18s0001g13630	GSVIVT00014491001	V-type H+-transporting ATPase 16kDa proteolipid subunit	vv10190Oxidative_phosphorylation vv44145Phagosome vv50131Primary_active_transporter_cat_A2_to_A4	Metabolism.Primary metabolism.Generation of metabolite precursors and energy.Electron transport.Respiratory-chain phosphorylation	AT4G34720					X
vvi_miR3632	GSVIVT00010574001	GSVIVT00010574001	R protein MLA10	vv34627R_proteins_from_Plant-pathogen_interaction	Response to stimulus.Stress response.Biotic stress response.Plant-pathogen interaction.R proteins from Plant-pathogen interaction	AT3G14470		X
vvi_miR3632	GSVIVT00010687001	GSVIVT00010687001	R protein MLA10	vv34627R_proteins_from_Plant-pathogen_interaction	Response to stimulus.Stress response.Biotic stress response.Plant-pathogen interaction.R proteins from Plant-pathogen interaction	AT3G14470		X
vvi_miR3632	GSVIVT00011082001	GSVIVT00011082001	R protein MLA10	vv34627R_proteins_from_Plant-pathogen_interaction	Response to stimulus.Stress response.Biotic stress response.Plant-pathogen interaction.R proteins from Plant-pathogen interaction	AT3G14470		X
vvi_miR3632	VIT_00s0144g00190	GSVIVT00012923001	R protein MLA10	vv34627R_proteins_from_Plant-pathogen_interaction	Response to stimulus.Stress response.Biotic stress response.Plant-pathogen interaction.R proteins from Plant-pathogen interaction	AT3G14470		X
vvi_miR3632	VIT_00s0144g00220	GSVIVT00012926001	R protein disease resistance protein	vv34627R_proteins_from_Plant-pathogen_interaction	Response to stimulus.Stress response.Biotic stress response.Plant-pathogen interaction.R proteins from Plant-pathogen interaction	AT3G14470		X
vvi_miR3632	VIT_12s0028g00710	GSVIVT00018870001 GSVIVT00018869001	4-hydroxyphenylpyruvate dioxygenase	vv10350Tyrosine_metabolism vv10360Phenylalanine_metabolism	Metabolism.Primary metabolism.Amino acid metabolism.Aromatic amino acid metabolism.Tyrosine metabolism.Tyrosine catabolism	AT1G06570		X
vvi_miR3632	VIT_00s0144g00040	GSVIVT00029984001	R protein MLA10	vv34627R_proteins_from_Plant-pathogen_interaction	Response to stimulus.Stress response.Biotic stress response.Plant-pathogen interaction.R proteins from Plant-pathogen interaction	AT3G14470		X
vvi_miR3632	VIT_00s0144g00120	GSVIVT00029984001	R protein MLA10	vv34627R_proteins_from_Plant-pathogen_interaction	Response to stimulus.Stress response.Biotic stress response.Plant-pathogen interaction.R proteins from Plant-pathogen interaction	AT3G14470		X
vvi_miR3632/ vvi_miR483	VIT_13s0067g00790	GSVIVT00029284001	R protein PRF disease resistance protein	vv34627R_proteins_from_Plant-pathogen_interaction	Response to stimulus.Stress response.Biotic stress response.Plant-pathogen interaction.R proteins from Plant-pathogen interaction	AT1G53350		X			X		X
vvi_miR3633	VIT_12s0034g00250	GSVIVT00005839001 GSVIVT00005838001	Aquaporin PIP1A	vv50101Channels_and_pores	Transport overview.Channels and pores.a-Type channels.Major Intrinsic Protein	AT3G61430					X
vvi_miR3633	VIT_12s0034g00260	GSVIVT00005839001	Unknown		Unknown						X
vvi_miR3633	VIT_03s0038g02470	GSVIVT00036125001	Nickel ion transporter	vv50109Incompletely_characterized_transport_systems	Transport overview.Incompletely characterized transport systems.Putative transport protein.Transporter unknown	AT2G16800					X
vvi_miR3633	VIT_15s0046g02390	GSVIVT00026884001	ANTR2 (anion transporter 2)	vv50121Porters_cat_1_to_6	Transport overview.Electrochemical Potential-driven Transporters.Porters.Major Facilitator Superfamily.Anion:Cation Symporter	AT4G00370					X
vvi_miR3633a	VIT_16s0050g02410	GSVIVT00006484001	Ubiquitin-conjugating enzyme E2 D/E	vv24120Ubiquitin_mediated_proteolysis vv24141Protein_processing_in_endoplasmic_reticulum	Metabolism.Primary metabolism.Protein metabolism and modification.Proteolysis.cytoplasmic and nuclear protein degradation.Ubiquitin-mediated proteolysis	AT1G64230		X			X
vvi_miR3633a	VIT_05s0051g00590_2	GSVIVT00020458001	No hit		No hit			X
vvi_miR3633a	VIT_05s0029g00010	GSVIVT00031709001	Type 1 membrane protein		Unknown	AT3G24160		X
vvi_miR3633a	VIT_04s0008g04260	GSVIVT00032526001	Cyclin A2	vv44110Cell_cycle	Cellular process.Cell growth and death	AT5G11300		X
vvi_miR3633a	VIT_05s0077g01570	GSVIVT00033078001	Pathogenesis protein 10 [Vitis vinifera]		Response to stimulus.Stress response.Biotic stress response	-			X				X
vvi_miR3633a	VIT_13s0074g00440	GSVIVT00034992001	Spermidine synthase / putrescine aminopropyltransferase	vv10220Urea_cycle_and_metabolism_of_amino_groups vv10271Methionine_metabolism	Metabolism.Primary metabolism.Amino acid metabolism.Arginine and proline metabolism.Urea cycle	AT5G04610				X
vvi_miR3635	VIT_14s0081g00440	GSVIVT00002157001	FLK (flowering locus KH domain)	vv30009Flower_development	Development.Reproductive development.Flower development	AT3G04610		X
vvi_miR390 / vvi_miR477b	VIT_08s0040g02330	GSVIVT00023150001	Elongation factor 1-alpha 1	vv23013RNA_transport	Metabolism.Primary metabolism.Protein metabolism and modification.Protein synthesis.Translation.Translational elongation	AT5G60390		X
vvi_miR393	VIT_14s0068g01330	GSVIVT00037929001 TC63095	Transport inhibitor response 1 protein	vv30003Auxin_signaling	Signaling.Hormone Signaling.Auxin Signaling.Auxin-mediated Signaling pathway	AT3G26810				X
vvi_miR393	VIT_14s0030g01240	GSVIVT00031072001	Transport inhibitor response 1 protein	vv30003Auxin_signaling	Signaling.Hormone Signaling.Auxin Signaling.Auxin-mediated Signaling pathway	AT3G62980				X
vvi_miR393 / Wang 2014	VIT_07s0104g01320	GSVIVT00023591001	Transport inhibitor response 1	vv30003Auxin_signaling	Signaling.Hormone Signaling.Auxin Signaling.Auxin-mediated Signaling pathway	AT3G62980				X	X
vvi_miR394	VIT_01s0010g03730	GSVIVT00002798001	F-box domain containing protein		Metabolism.Primary metabolism.Protein metabolism and modification.Proteolysis.cytoplasmic and nuclear protein degradation.Ubiquitin-mediated proteolysis	AT1G27340				X
vvi_miR394	VIT_18s0166g00180	GSVIVT00002259001 GSVIVT00002258001	Zinc finger protein ATRZ-1A		Metabolism.Primary metabolism.Nucleobase, nucleoside, nucleotide, nucleic acid metabolism.Nucleic acid metabolism	AT3G26420					X
vvi_miR394	VIT_13s0019g05130	GSVIVT00018113001 GSVIVT00018114001	Serine carboxypeptidase III		Metabolism.Primary metabolism.Protein metabolism and modification.Proteolysis.Peptidase-mediated proteolysis	AT3G10410					X
vvi_miR394	VIT_03s0038g02440	GSVIVT00036122001	Heavy-metal-associated domain-containing protein		Unclear	AT4G38580					X
vvi_miR394	VIT_06s0004g02120	GSVIVT00024610001	Oxoglutarate/malate translocator	vv50124Porters_cat_30_to_64	Transport overview.Electrochemical Potential-driven Transporters.Porters.Divalent Anion:Na+ Symporter	AT5G12860					X
vvi_miR394	VIT_13s0064g00170	GSVIVT00028715001	Ribosomal protein L1	vv23010Ribosome	Metabolism.Primary metabolism.Protein metabolism and modification.Protein synthesis.Ribosome	AT3G63490					X
vvi_miR395	VIT_05s0020g04210	GSVIVT00020070001	Sulfate adenylyltransferase 3	vv10230Purine_metabolism vv10450Selenoamino_acid_metabolism vv10920Sulfur_metabolism	Metabolism.Primary metabolism.Nucleobase, nucleoside, nucleotide, nucleic acid metabolism.Nucleotide metabolism.Purine metabolism	AT3G22890					X			X
vvi_miR396	VIT_00s0179g00250		No hit		No hit						X
vvi_miR396	VIT_03s0180g00010	GSVIVT00036635001 GSVIVT00036634001	Cysteine proteinase		Metabolism.Primary metabolism.Protein metabolism and modification.Proteolysis.Peptidase-mediated proteolysis	AT1G47128					X
vvi_miR396	VIT_07s0191g00220	GSVIVT00011443001	Unknown protein		Unknown						X
vvi_miR396	VIT_00s0415g00030	GSVIVT00004141001 GSVIVT00012517001	Molecular chaperone DnaK	vv23018RNA_degradation vv50101Channels_and_pores	Metabolism.Primary metabolism.Nucleobase, nucleoside, nucleotide, nucleic acid metabolism.Nucleic acid metabolism.RNA metabolism.RNA catabolism	AT5G09590					X
vvi_miR396	VIT_10s0003g04560	GSVIVT00028406001	Auxin-Induced in Root cultures 9 AIR9	vv30003Auxin_signaling	Signaling.Hormone Signaling.Auxin Signaling.Auxin-mediated Signaling pathway	AT2G34680					X
vvi_miR396	VIT_06s0004g03340	GSVIVT00024479001	Ribose-5-phosphate isomerase	vv10030Pentose_phosphate vv10710Carbon_fixation	Metabolism.Primary metabolism.Carbohydrate metabolism.Monosaccharide metabolism.Monosaccharide catabolism.Pentose-phosphate shunt	AT2G01290					X
vvi_miR396	VIT_15s0046g02280	GSVIVT00026892001	Ubiquitin-conjugating enzyme E2 H	vv24120Ubiquitin_mediated_proteolysis	Metabolism.Primary metabolism.Protein metabolism and modification.Proteolysis.cytoplasmic and nuclear protein degradation.Ubiquitin-mediated proteolysis	AT1G63800					X
vvi_miR396	VIT_13s0047g00290	GSVIVT00033935001	Transposon protein Ac/Ds sub-class		Transposable elements viral and plasmid proteins.Protein from transposable element	AT3G22220					X
vvi_miR396	VIT_14s0060g00900	GSVIVT00022579001	Unknown protein		Unknown	AT1G09310					X
vvi_miR396	VIT_14s0083g00260	GSVIVT00038158001	No hit		No hit						X
vvi_miR396	VIT_13s0084g00610	GSVIVT00030884001	NADH dehydrogenase (ubiquinone) 1 alpha subcomplex 6	vv10190Oxidative_phosphorylation vv50134Primary_active_transporter_cat_D1	Metabolism.Primary metabolism.Generation of metabolite precursors and energy.Electron transport.Respiratory-chain phosphorylation	AT3G12260					X
vvi_miR396	VIT_07s0095g00690		No hit		No hit						X
vvi_miR396	VIT_07s0095g00700	GSVIVT00002366001	RNA-binding region RNP-1		Unknown	AT5G58130					X
vvi_miR396	VIT_03s0097g00530	GSVIVT00005738001	Molecular chaperone DnaK	vv23018RNA_degradation vv50101Channels_and_pores	Metabolism.Primary metabolism.Nucleobase, nucleoside, nucleotide, nucleic acid metabolism.Nucleic acid metabolism.RNA metabolism.RNA catabolism	AT5G09590					X
vvi_miR396	VIT_16s0039g01450	GSVIVT00013960001	Growth-regulating factor 5	vv60033GRF	Regulation overview.Regulation of gene expression.Regulation of transcription.Transcription factor.GRF family transcription factor	AT3G13960									X
vvi_miR397	VIT_13s0067g02380	GSVIVT00029404001	Lateral organ boundaries Domain 15	vv60007AS2	Regulation overview.Regulation of gene expression.Regulation of transcription.Transcription factor.AS2 family transcription factor	AT2G40470		X
vvi_miR397	VIT_14s0068g01200	GSVIVT00037942001	Inducer of CBF expression 1 ICE1	vv60011BHLH	Regulation overview.Regulation of gene expression.Regulation of transcription.Transcription factor.bHLH family transcription factor	AT3G26744		X
vvi_miR397	VIT_08s0007g00680	GSVIVT00021344001	Laccase	vv11000Single_reactions vv50109Incompletely_characterized_transport_systems	Metabolism.single reactions	AT5G60020				X
vvi_miR397	VIT_18s0122g00420	GSVIVT00006373001	Laccase	vv11000Single_reactions vv50109Incompletely_characterized_transport_systems	Metabolism.single reactions	AT5G48100				X
vvi_miR397	VIT_08s0040g01790	GSVIVT00023200001	Laccase (diphenol oxidase)-like protein	vv11000Single_reactions vv50109Incompletely_characterized_transport_systems	Metabolism.single reactions	AT5G03260								X
vvi_miR397a	VIT_08s0007g01910	GSVIVT00021472001	Laccase	vv11000Single_reactions vv50109Incompletely_characterized_transport_systems	Metabolism.single reactions	AT2G38080											X
vvi_miR397a	VIT_13s0019g01930	GSVIVT00018453001	Laccase	vv11000Single_reactions vv50109Incompletely_characterized_transport_systems	Metabolism.single reactions	AT5G60020											X
vvi_miR399a	VIT_06s0004g04430	GSVIVT00024360001	Ubiquitin-conjugating enzyme E2 G1	vv24120Ubiquitin_mediated_proteolysis vv24141Protein_processing_in_endoplasmic_reticulum	Metabolism.Primary metabolism.Protein metabolism and modification.Proteolysis.cytoplasmic and nuclear protein degradation.Ubiquitin-mediated proteolysis	AT3G46460				X
vvi_miR399a	VIT_03s0038g04400	GSVIVT00036334001	C3H2C3 ring-finger protein		Metabolism.Primary metabolism.Nucleobase, nucleoside, nucleotide, nucleic acid metabolism.Nucleic acid metabolism.DNA metabolism	AT4G39140				X
vvi_miR403	VIT_09s0002g00920	GSVIVT00034052001	Lung seven transmembrane receptor		Signaling.Signaling pathway.Signaling receptor	AT1G72480				X
vvi_miR403	VIT_12s0059g01990	DT009104	No hit		No hit					X
vvi_miR408	VIT_18s0001g15240	GSVIVT00014320001	Blue (type 1) copper domain		Unclassified	AT2G02850											X
vvi_miR408	VIT_06s0004g07420	GSVIVT00024007001 GSVIVT00024008001	Unknown protein		Unknown	AT5G58450											X
vvi_miR447	VIT_00s0551g00030	GSVIVT00012226001 GSVIVT00005279001	Protein transport protein Sec61 subunit alpha	vv23060Protein_export vv24141Protein_processing_in_endoplasmic_reticulum vv44145Phagosome vv50111Tethering_factors vv50132Primary_active_transporter_cat_A5_to_A8	Transport overview.Macromolecule transport.Protein transport.Tethering factors	AT2G34250					X
vvi_miR447	VIT_06s0004g00480	GSVIVT00024805001	Tubulin alpha	vv44145Phagosome vv44810Regulation_of_actin_cytoskeleton	Cellular process.Cellular component organization and biogenesis.Cytoskeleton organization and biogenesis	AT5G19780					X
vvi_miR447	VIT_08s0007g05240	GSVIVT00000653001	Phosphatidylinositol-4-phosphate 5-kinase	vv10562Inositol_phosphate_metabolism vv34070Phosphatidylinositol_signaling_system vv44810Regulation_of_actin_cytoskeleton vv50110Protein_coat	Metabolism.Primary metabolism.Carbohydrate metabolism.Monosaccharide metabolism.Inositol phosphate metabolism	AT3G56960					X
vvi_miR477b	VIT_17s0000g00340	GSVIVT00018029001 GSVIVT00018028001	ATP-dependent Clp protease ATP-binding subunit (CD4B)	vv50109Incompletely_characterized_transport_systems	Transport overview.Incompletely characterized transport systems.Recognized transporters of unknown biochemical mechanism.Type VI Symbiosis/Virulence Sec Ptw	AT5G50920		X
vvi_miR477b	VIT_14s0219g00200	GSVIVT00020598001	Pentatricopeptide (PPR) repeat-containing protein		Diverse functions.Gene family with diverse functions.Pentatricopeptide domain family	AT3G46610		X
vvi_miR477b	VIT_06s0004g03220	GSVIVT00024496001 GSVIVT00024494001	Elongation factor 1-alpha 1	vv23013RNA_transport	Metabolism.Primary metabolism.Protein metabolism and modification.Protein synthesis.Translation.Translational elongation	AT5G60390		X
vvi_miR479	VIT_17s0000g08890	GSVIVT00016023001	Cell division control protein 48 homolog E	vv24141Protein_processing_in_endoplasmic_reticulum vv44110Cell_cycle vv50133Primary_active_transporter_cat_A9_to_A18	Cellular process.Cell growth and death	AT5G03340		X
vvi_miR482	VIT_03s0017g00300	GSVIVT00007544001	DnaJ homolog, subfamily B, member 12	vv50132Primary_active_transporter_cat_A5_to_A8	Transport overview.Primary Active Transporters.P-P-bond hydrolysis-driven transporters.General Secretory Pathway (Sec)	AT5G64360		X
vvi_miR482	VIT_05s0094g01190	GSVIVT00007267001 GSVIVT00010337001	flavonoid 3-monooxygenase	vv10941Flavonoid_biosynthesis	Metabolism.Secondary metabolism.Phenylpropanoid metabolism.Flavonoid metabolism.Flavonoid biosynthesis	AT4G12310		X
vvi_miR482	VIT_19s0014g05150	GSVIVT00027426001	RPS2 (resistant to p. syringae 2)	vv34626Plant-pathogen_interaction	Response to stimulus.Stress response.Biotic stress response.Plant-pathogen interaction	AT4G27190					X
vvi_miR482	VIT_04s0023g02380	GSVIVT00036904001	R protein MLA10	vv34627R_proteins_from_Plant-pathogen_interaction	Response to stimulus.Stress response.Biotic stress response.Plant-pathogen interaction.R proteins from Plant-pathogen interaction	AT3G50950					X
vvi_miR535	VIT_05s0051g00930	GSVIVT00020497001	DNA primase large subunit	vv23030DNA_replication	Metabolism.Primary metabolism.Nucleobase, nucleoside, nucleotide, nucleic acid metabolism.Nucleic acid metabolism.DNA metabolism.DNA replication	AT1G67320		X
vvi_miR535	VIT_05s0094g00800	GSVIVT00034694001	Prp8 binding protein	vv23040Spliceosome vv50133Primary_active_transporter_cat_A9_to_A18	Metabolism.Primary metabolism.Nucleobase, nucleoside, nucleotide, nucleic acid metabolism.Nucleic acid metabolism.RNA metabolism.RNA processing.mRNA processing.mRNA splicing	AT2G43770		X
vvi_miR535	VIT_01s0026g02490	GSVIVT00036953001	Apyrase	vv10230Purine_metabolism vv10240Pyrimidine_metabolism	Metabolism.Primary metabolism.Nucleobase, nucleoside, nucleotide, nucleic acid metabolism.Nucleotide metabolism.Purine metabolism	AT2G02970				X
vvi_miR827	VIT_01s0011g05170	GSVIVT00030526001	Major Latex Protein Family		Response to stimulus.Stress response.Biotic stress response	AT1G70830		X
vvi_miR828	VIT_01s0127g00730	GSVIVT00002700001	ATMYB66/WER/WER1 (WEREWOLF 1)	vv44110Cell_cycle vv60044MYB	Cellular process.Cell growth and death	AT5G14750		X
vvi_miR828	VIT_00s0341g00050	GSVIVT00009522001	ATMYB66/WER/WER1 (WEREWOLF 1)	vv44110Cell_cycle vv60044MYB	Cellular process.Cell growth and death	AT5G14750		X			X
vvi_miR828	VIT_17s0000g08480	GSVIVT00016076001	ATMYB66/WER/WER1 (WEREWOLF 1)	vv44110Cell_cycle vv60044MYB	Cellular process.Cell growth and death	AT5G14750		X		X	X
vvi_miR828	VIT_14s0066g01220	GSVIVT00020733001	ATMYB66/WER/WER1 (WEREWOLF 1)	vv44110Cell_cycle vv60044MYB	Cellular process.Cell growth and death	AT5G14750		X			X
vvi_miR828	VIT_08s0007g03960	GSVIVT00021683001 GSVIVT00021684001	Phosphopyruvate hydratase.	vv10010Glycolysis	Metabolism.Primary metabolism.Carbohydrate metabolism.Glycolysis Gluconeogenesis	AT2G36530		X
vvi_miR828	VIT_10s0003g04060	GSVIVT00028346001	EMB2745 (embryo defective 2745)		Development.Reproductive development.Embryo development	AT3G53700		X
vvi_miR828	VIT_13s0067g01710	GSVIVT00029350001	Translation initiation factor eIF-2 alpha subunit	vv23013RNA_transport	Metabolism.Primary metabolism.Protein metabolism and modification.Protein synthesis.Translation.Translational initiation	AT2G40290		X
vvi_miR828	VIT_09s0002g01380	GSVIVT00034095001	ATMYB66/WER/WER1 (WEREWOLF 1)	vv44110Cell_cycle vv60044MYB	Cellular process.Cell growth and death	AT5G14750		X			X
vvi_miR828	VIT_14s0108g00830	GSVIVT00020968001	Myb domain protein 94	vv60044MYB	Regulation overview.Regulation of gene expression.Regulation of transcription.Transcription factor.MYB family transcription factor	AT3G28910					X
vvi_miR828	VIT_06s0004g00570	GSVIVT00024797001	Myb domain protein 5	vv60044MYB	Regulation overview.Regulation of gene expression.Regulation of transcription.Transcription factor.MYB family transcription factor	AT3G13540					X
vvi_miR828	VIT_17s0000g06190	GSVIVT00016337001	Myb domain protein 94	vv60044MYB	Regulation overview.Regulation of gene expression.Regulation of transcription.Transcription factor.MYB family transcription factor	AT1G74650					X
vvi_miR828	VIT_11s0016g01320	GSVIVT00016470001	Myb domain protein 13	vv60044MYB	Regulation overview.Regulation of gene expression.Regulation of transcription.Transcription factor.MYB family transcription factor	AT2G47460					X
vvi_miR828	VIT_15s0046g00170	GSVIVT00008644001 GSVIVT00008645001	MYBPA1 protein [Vitis vinifera]	vv60044MYB	Regulation overview.Regulation of gene expression.Regulation of transcription.Transcription factor.MYB family transcription factor	AT1G22640					X
vvi_miR858	VIT_13s0084g00530	GSVIVT00002010001	Myb domain protein 12	vv60044MYB	Regulation overview.Regulation of gene expression.Regulation of transcription.Transcription factor.MYB family transcription factor	AT2G47460		X
vvi_miR858	VIT_11s0016g01300	GSVIVT00016466001 GSVIVT00016467001	TT2 (transparent testa 2)	vv44110Cell_cycle vv60044MYB	Cellular process.Cell growth and death	AT5G35550		X
vvi_miR858	VIT_12s0028g02020	GSVIVT00018751001	Multiprotein-bridging factor 1a MBF1A	vv60043MBF1	Regulation overview.Regulation of gene expression.Regulation of transcription.Transcription factor.MBF	AT2G42680		X
vvi_miR858	VIT_07s0005g01210	GSVIVT00028082001	Myb domain protein 12	vv60044MYB	Regulation overview.Regulation of gene expression.Regulation of transcription.Transcription factor.MYB family transcription factor	AT2G47460		X
vvi_miR858	VIT_09s0002g01400	GSVIVT00034097001	Myb domain protein 7	vv60044MYB	Regulation overview.Regulation of gene expression.Regulation of transcription.Transcription factor.MYB family transcription factor	AT2G16720		X
vvi_miR858	VIT_16s0098g01250	GSVIVT00037204001	Metal-nicotianamine transporter YSL3	vv50125Porters_cat_66_to_94	Transport overview.Electrochemical Potential-driven Transporters.Porters.Oligopeptide Transporter	AT5G53550		X
vvi_miR894	VIT_19s0093g00510	GSVIVT00000984001	S-2-hydroxy-acid oxidase, peroxisomal	vv10630Glyoxylate_and_dicarboxylate_metabolism vv44146Peroxisome	Metabolism.Primary metabolism.Generation of metabolite precursors and energy.Glyoxylate and dicarboxylate metabolism	AT3G14420		X
vvi_miR894	VIT_19s0177g00140	GSVIVT00027385001	Thiazole biosynthetic enzyme, chloroplast (ARA6)	vv10730Thiamine_metabolism	Metabolism.Primary metabolism.Coenzyme and prosthetic group metabolism.Thiamine metabolism.Thiamine biosynthesis	AT5G54770		X
