# Supplementary material for: miRVIT: A Novel miRNA Database and Its Application to Uncover Vitis Responses to Flavescence dorée Infection
Source: Front Plant Sci. 2018 Jul 17;9:1034. doi: 10.3389/fpls.2018.01034 (PMC6057443; doi:10.3389/fpls.2018.01034)
Supplement: Supplementary file 6 [file Table_6.XLSX]

## Sheet: Table S6
Table S6. Targets of novel miRNAs identified in the degradome library of ENTAV115 (Pantaleo et al., 2010) using the web-based tool StarScan (sRNA target Scan, Liu et al., 2015). Targets already validated throught degradome or 5'RACE (Table S4) are highlighted in red.
novel miRNA	Target	Functional annotation	TranscriptLength	Chromosome	CleavageLocation	Strand	CleavageRegion	PositionOnTranscript	TargetTag	TargetRPM	TotalTagOnTranscript	AverTagOnTranscript	MaxTagOnTranscript	Pvalue	FDR	Category	CleavageSite	PenaltyScore	TargetSeq (5'->3')	AlignSign	sRNASeq (3'->5')
vvi_miC5-3p	VIT_18s0001g12480	Metal transporter CNNM4 (Cyclin-M4)	1955	18	10670949	-	CDS	1386	3	0.47289	415	2	19	0.0013905	0.0093456	II	10	4	AGAGAUAUUGGAUGAAACUGAU	-|||||||||||-||||||:|-	ACUCUAUAACCUCCUUUGAUUU
vvi_miC7-3p	VIT_07s0129g00990	Protein kinase	2662	7	16126101	+	CDS	867	3	0.47289	231	1	5	0.00010304	0.0011395	II	10	4.5	CUCUACAGAGACUAGCUACCA	-||:-|--||||||||||||-	UAGGAGAGUCUGAUCGAUGGC
vvi_miC7-3p	VIT_10s0003g00300	Acclimation of photosynthesis to environment	1650	10	1590055	-	CDS	1145	15	2.36445	4749	7	136	4.5926e-07	1.0508e-05	II	10	4	AU--UCUCAG-CUAGCUACCA	||--||||||-|||||||||-	UAGGAGAGUCUGAUCGAUGGC
vvi_miC9a-5p	VIT_03s0038g02190	Nodulin	2001	3	1505329	-	CDS	661	2	0.31526	91	1	3	0.0010117	0.0072744	II	10	5	AAUU---CU-UCAACCUCUUCA	-|||---||-||||||||||||	GUAAGGUGAGAGUUGGAGAAGU
vvi_miC10-3p	VIT_04s0008g05860	Unknown	2418	4	5482038	+	CDS	1895	3	0.47289	391	2	15	0.00063533	0.0050217	II	10	5	AUUUCUGAAAUCAAGCACAUGGA	|--||||-||||||:|||||-||	UCUAGAC-UUAGUUUGUGUAACU
vvi_miC37-3p	VIT_04s0008g03800	RNA recognition motif (RRM)-containing protein	1650	4	3148205	-	CDS	940	3	0.47289	224	2	7	0.00038494	0.0033564	II	10	5	AAUAUUA-AUAAUGAUGAAGAA	--|-|||-|||||||||||-|-	GCAAAAUAUAUUACUACUU-UA
vvi_miC37-3p	VIT_05s0062g00010	PUMILIO 5 (APUM5)	3678	5	17982689	+	CDS	3339	3	0.47289	336	2	16	0.00011952	0.0012879	II	10	4	CUUUGUAGAUAAUGAUGAAAG	|-||-||-||||||||||||-	GCAAAAUAUAUUACUACUUUA
vvi_miC38-3p	VIT_07s0005g03660	Non-intrinsic ABC protein 4	1112	7	6557961	+	CDS	660	4	0.63052	508	2	22	0.0013335	0.0090419	II	10	4.5	UGGAACAGGAAAACCUAAAAC	|::|||-::|||||||||||-	AUUUUGGUUUUUUGGAUUUUA
vvi_miC41-5p	VIT_06s0004g04530	Armadillo/beta-catenin repeat protein / U-box domain-containing	2438	6	5498038	-	3'UTR	2364	4	0.63052	158	2	9	6.9396e-07	1.5213e-05	II	10	4.5	GUUUGCUAAUGUAA-CUAU	::||:|||||||||-|||-	UGAAUGAUUACAUUAGAUU
vvi_miC41-5p	VIT_12s0028g01120	Amine oxidase	2481	12	1691357	+	3'UTR	2131	3	0.47289	512	2	11	0.0012786	0.0087411	II	10	5	AG-U-CUAGUGUAAUCUAG	|--|-|||:|||||||||:	UGAAUGAUUACAUUAGAUU
vvi_miC41-5p	VIT_18s0001g12960	Wound-responsive protein	1268	18	11043745	-	3'UTR	1219	4	0.63052	306	2	11	0.00012176	0.0013084	II	10	5	AUUUACUGAUGUAAUGCUGAA	|:|||||:|||||||-||-||	UGAAUGAUUACAUUA-GA-UU
vvi_miC42i-5p	VIT_03s0091g00230	Unknown protein	1661	3	6514306	+	CDS	1475	5	0.78815	859	2	34	0.00020979	0.0020498	II	10	5	UUGAAAUGGAGAAUAGGAGGU	||:|||-:|||||||||-||-	AAUUUUCUCUCUUAUCCACCC
vvi_miC44g-3p	VIT_00s0291g00090	Cyclin-related	3893	Un	21851477	-	3'UTR	2869	2	0.31526	138	1	4	0.00061563	0.0049022	II	10	5	GGGUA-AAAGCAUUUCUGGUA	---||-|||||||||||:|||	AAAAUCUUUCGUAAAGAUCAU
vvi_miC44g-3p	VIT_06s0061g01310	Nucleobase-ascorbate transporter 12 (NAT12)	2659	6	19143925	-	CDS	1703	2	0.31526	105	1	6	0.00076389	0.005826	II	10	5	UCUU-GAAGGUAUUUCUAGUG	|-||-|||:|:|||||||||:	AAAAUCUUUCGUAAAGAUCAU
vvi_miC52-5p	VIT_06s0080g00400	Ribosomal protein L10A (RPL10aA) 60S	1518	6	20354492	+	CDS	311	25	3.94075	726	2	25	3.6914e-34	9.3389e-32	Z	10	4	ACAGGUGCAGGUGCAGAUGCA	--|||||||||||||:||:||	AUUCCACGUCCACGUUUAUGU
vvi_miC52-5p	VIT_01s0011g05560	Jasmonate ZIM domain-containing protein 3	1622	1	5284366	-	CDS	1292	17	2.67971	4130	6	141	2.3845e-09	8.7156e-08	II	10	5	UCUGGUGCAGGUGCAAGUGCU	|--|||||||||||||:|:|-	AUUCCACGUCCACGUUUAUGU
vvi_miC55a-3p	VIT_09s0002g03390	Hexokinase	1514	9	3066104	+	CDS	964	2	0.31526	11	2	3	2.4526e-05	0.00034053	II	10	5	UUGAGAAGCUAGUUUCUGGCAUG	||||||||-|-||||||:||||-	AACUCUUC-A-CAAAGAUCGUAA
vvi_miC69	VIT_13s0074g00770	Copper chaperone ATX1	483	13	9143679	-	CDS	224	21	3.31023	633	3	27	2.7154e-18	2.7847e-16	II	10	4.5	AG-UUCUGAAAACAGUUUCCA	||-||-|:||||||||||-|-	UCAAAAAUUUUUGUCAAAAGA
vvi_miC73-3p	VIT_04s0069g00920	WRKY DNA-binding protein 11	1417	4	9363328	-	3'UTR	1133	6	0.94578	555	2	13	3.7862e-06	6.7844e-05	II	10	4	AG-GA-CUCUAGUAGAUUAAC	||-||-||||||||:|||||-	UCUCUAGAGAUCAUUUAAUUU
vvi_miC75a-3p	VIT_01s0011g05180	Bet v I allergen	775	1	4819686	+	5'UTR	42	12	0.47289	1474	5	41	1.0211e-06	2.1443e-05	II	10	5	CUCAGUUUGGUUCCUGAGAAU	|||-||||||||-||:||||-	GAGACAAACCAACGAUUCUUU
vvi_miC85	VIT_04s0008g04000	Dehydration-responsive protein (RD22)	587	4	3339237	+	CDS	373	5	0.78815	214	2	9	4.454e-05	0.00056551	II	10	4.5	CGACCUUUCAAGUGCUGAAAG	|:|-||||-|||||||||||-	GUUCGAAACUUCACGACUUUA
vvi_miC90-5p	VIT_00s0208g00020	COP9 signalosome complex subunit 4	1171	Un	12614993	+	CDS	449	5	0.26272	244	2	20	2.8686e-06	5.3291e-05	II	10	5	UAAA---AAAUGGUUAAUGC	||||---|||||||||||:-	AUUUAAAUUUACCAAUUAUU
vvi_miC97-5p	VIT_13s0156g00120	EF hand	562	13	23879586	+	CDS	386	6	0.94578	557	3	15	0.0006682	0.0052298	II	10	5	ACGAUGAUCAGAAUUUCCUCA	--||::-||||||||:||||-	GUCUGUCAGUCUUAAGGGAGA
vvi_miC102-3p	VIT_05s0020g03140	Sugar transporter 13	1808	5	4868982	-	CDS	1567	8	1.26104	3004	4	86	0.00035614	0.0031537	II	10	5	AGUGACAAAAAGAGAGAUGGGU	--|||||-|||||||:|||:|:	CGACUGUCUUUCUCUUUACUCG
vvi_miC102-3p	VIT_14s0068g00920	Chalcone synthase (CHS)	1471	14	24674628	+	CDS	1040	12	1.89156	1771	4	36	7.1552e-09	2.4037e-07	II	10	3.5	UCUGA-AGGAAGAGAAACUGAGA	-||||-||:||||||||-||||-	CGACUGUCUUUCUCUUU-ACUCG
vvi_miC105-3p	VIT_01s0150g00400	Calnexin 1 (CNX1)	1892	1	22772594	+	CDS	672	5	0.78815	1222	2	26	0.00057096	0.0046157	II	10	5	GCCAGCUCUAAUUCCUGCUGA	--|-|-||:||||||||||||	AAGACCAGGUUAAGGACGACU
vvi_miC105-3p	VIT_04s0008g05300	Phosphate translocator	1364	4	4787798	-	CDS	787	4	0.63052	214	2	12	2.2952e-05	0.00032182	II	10	5	UUC-GGUACCAAUUCCUUCUGC	|||-|||-|||||||||-|||-	AAGACCA-GGUUAAGGACGACU
vvi_miC106a-5p	VIT_00s0698g00010	Catalase	1763	Un	34390051	-	CDS	784	17	1.33985	7659	8	223	3.8317e-06	6.857e-05	II	10	5	UUGGAGGAAC-UAACCACAGUCAU	---:|:||||-||||||||||-|-	UUGUUUCUUGAAUUGGUGUCAAUU
vvi_miC106a-5p	VIT_04s0044g00020	Catalase [Vitis vinifera]	1763	4	20664063	+	CDS	784	17	1.33985	7607	8	223	3.5082e-06	6.3456e-05	II	10	5	UAGGAGGAAC-UAACCACAGUCAU	-|-:|:||||-||||||||||-|-	UUGUUUCUUGAAUUGGUGUCAAUU
vvi_miC110-3p	VIT_12s0035g00970	Evolutionarily conserved C-terminal region 11 ECT11	2373	12	20596089	-	3'UTR	2183	7	1.10341	888	2	20	1.5236e-07	3.9028e-06	II	10	5	CUGGUC--UGAUUCCGUAGUU	||||||--||||||-||||||	GACCAGUUACUAAGUCAUCAA
vvi_miC124-3p	VIT_09s0002g08160	R protein MLA10	3965	9	8779604	+	CDS	998	4	0.31526	196	2	7	2.3678e-07	5.7931e-06	II	10	4.5	AAAACAGCGAGUAAUGGACAA	|||--|:-|||||||:|||||	UUUAUUUACUCAUUAUCUGUU
vvi_miC126-3p	VIT_17s0000g02700	Alpha-dioxygenase 2	2250	17	2507077	-	CDS	1499	3	0.47289	15	1	3	4.0809e-08	1.1811e-06	Z	10	4	UG-AUG-GUGUCAAUGGGGCAUCA	||-|||-|||||||||||-||:||	ACGUACUCACAGUUACCCGGUGGU
vvi_miC126-3p	VIT_04s0008g06780	Phospholipid-hydroperoxide glutathione peroxidase.	1009	4	6791099	+	CDS	592	14	2.20682	1195	4	35	4.9176e-11	2.3549e-09	II	10	3.5	AGGUUGA-UGUUAAUGGGCCAACCA	-|--|||-|||:||||||||-||||	ACGUACUCACAGUUACCCGG-UGGU
vvi_miC135-5p	VIT_06s0004g04660	No hit	614	6	5629955	+	CDS	307	75	11.8223	17416	35	554	1.1488e-12	6.8171e-11	II	10	5	CGAUC-C-AU-GCAACUGCUA	|:|:|-|-||-|||||||||-	GUUGGUGUUAUCGUUGACGAC
vvi_miC137-3p	VIT_14s0060g00830	Unknown protein	825	14	670322	+	3'UTR	615	6	0.94578	213	2	16	3.5542e-07	8.3538e-06	II	10	4.5	GUUUUCAGAGAGAAAGAUGGA	|:||--|-|||||||||:||-	CGAAUAUGUCUCUUUCUGCCA
vvi_miC138-3p	VIT_19s0085g00400	No hit	609	19	22774683	-	3'UTR	217	8	1.26104	204	3	52	3.326e-09	1.1853e-07	II	10	3	GGAUGAAAAUGGAUGGUCUA	::|||||||||-||||||||	UUUACUUUUACGUACCAGAU
vvi_miC146-5p	VIT_01s0127g00370	Pentatricopeptide (PPR) repeat	1078	1	7713605	-	CDS	869	4	0.63052	69	2	8	6.5689e-07	1.4474e-05	II	10	5	GCCUGCAUUCAAGAAAACUCGA	||||||||||-|||||-|||:|	CGGACGUAAG-UCUUUAGAGUU
vvi_miC146-5p	VIT_08s0007g08540	Mg-chelatase subunit XANTHA-F	4376	8	21936791	-	CDS	3681	7	1.10341	3453	4	111	1.9475e-05	0.00027909	II	10	4	GACU-CA-UCAGAAAUCUCAC	|-||-||-||||||||||||-	CGGACGUAAGUCUUUAGAGUU
vvi_miC150-5p	VIT_06s0080g00400	Ribosomal protein L10A (RPL10aA) 60S	1518	6	20354492	+	CDS	311	25	3.94075	726	2	25	3.6914e-34	9.3389e-32	Z	10	3	ACAGGUGCAGGUGCAGAUGCA	--|||||||||||||:|||||	AUUCCACGUCCACGUUUACGU
vvi_miC150-5p	VIT_01s0011g05560	Jasmonate ZIM domain-containing protein 3	1622	1	5284366	-	CDS	1292	17	2.67971	4130	6	141	2.3845e-09	8.7156e-08	II	10	4	UCUGGUGCAGGUGCAAGUGCU	|--|||||||||||||:|||-	AUUCCACGUCCACGUUUACGU
vvi_miC162-5p	VIT_01s0010g01180	Unknown protein	1240	1	16898380	-	CDS	783	17	2.67971	2537	4	44	9.6433e-11	4.4289e-09	II	10	5	GAUCAAUUGAACAAUCCUCA	|-:|-|:|||-||||||||-	CGGGGUGACUAGUUAGGAGG
vvi_miC162-5p	VIT_08s0105g00310	Rhodanese domain-containing protein	753	8	7412137	-	CDS	386	3	0.47289	114	2	7	0.00054379	0.0044373	II	10	5	UCACCA-UGAUCAAUCCUGA	-|-|||-|||||||||||--	CGGGGUGACUAGUUAGGAGG
vvi_miC176-5p	VIT_05s0094g01300	Polygalacturonase GH28	1473	5	24553624	-	CDS	784	4	0.31526	689	2	12	0.0014365	0.0095827	II	10	4.5	GAC-A-GUUAAAACGGUUACUUUUA	|-|-|-||:||-|-|||||||||||	CCGCUACAGUUAU-CCAAUGAAAAU
vvi_miC176-5p	VIT_00s0369g00040	Polygalacturonase GH28	1751	Un	26031018	-	CDS	1365	4	0.31526	30	2	4	3.0159e-09	1.0832e-07	I	10	4.5	GAC-A-GUUAAGACGGUUACUUUUA	|-|-|-||:||-|-|||||||||||	CCGCUACAGUUAU-CCAAUGAAAAU
vvi_miC179-5p	VIT_02s0012g00180	Serine protease	1560	2	5813687	-	CDS	584	4	0.63052	438	2	9	0.0002146	0.0020883	II	10	4	GAGGAGCUUGAUGACAUUUCA	||||-||-||||||-||||||	CUCCACGUACUACUUUAAAGU
vvi_miC191-5p	VIT_11s0016g02360	TET2 (tetraspanin2)	1150	11	1898626	-	5'UTR	279	3	0.47289	242	2	10	0.0013784	0.00928	II	10	4.5	UCAUCUUGCUCGUCUCCCUCGC	||-|||:||||-|||||||||-	AGGAGAGCGAG-AGAGGGAGCC
vvi_miC192-5p	VIT_07s0005g00360	Glycosyl hydrolase family 1	1578	7	3116422	+	CDS	1259	4	0.63052	340	2	36	7.7983e-05	0.0009029	II	10	4.5	UA-CUUGCAAGGUUACAUUGGA	:|-||:-||||||||||||-||	GUCGAGGGUUCCAAUGUAA-CU
vvi_miC194-3p	VIT_07s0005g02360	Unknown protein	1184	7	4722131	-	CDS	464	7	1.10341	341	2	10	2.6745e-08	8.0279e-07	II	10	5	UUGAUGCAACAAAUCAAGUUGG	:|-||-|||-|||||||||||:	GAGUAGGUU-UUUAGUUCAACU
vvi_miC194-3p	VIT_12s0057g01270	Acyl-CoA synthetase long-chain member 8	2231	12	10009307	-	CDS	2103	7	1.10341	656	2	20	3.0055e-08	8.945e-07	II	10	5	CCCCUGCAAAGAUCAAGUUGG	|-|-|-||||:|||||||||:	GAGUAGGUUUUUAGUUCAACU
vvi_miC197_V1-5p	VIT_06s0080g00400	Ribosomal protein L10A (RPL10aA) 60S	1518	6	20354492	+	CDS	311	25	3.94075	726	2	25	3.6914e-34	9.3389e-32	Z	10	2	ACAGGUGCAGGUGCAGAUGCA	|-|||||||||||||:|||||	UUUCCACGUCCACGUUUACGU
vvi_miC197_V1-5p	VIT_01s0011g05560	Jasmonate ZIM domain-containing protein 3	1622	1	5284366	-	CDS	1292	17	2.67971	4130	6	141	2.3845e-09	8.7156e-08	II	10	5	UCUGGUGCAGGUGCAAGUGCU	---|||||||||||||:|||-	UUUCCACGUCCACGUUUACGU
vvi_miC197_V1-5p	VIT_18s0001g10590	Inner membrane import protein Tic22, Chloroplast	1194	18	8887485	-	3'UTR	1019	4	0.63052	237	2	13	5.7491e-05	0.00070164	II	10	4.5	AAGGGU-CA-GUGCAAAUGCC	||:|||-||-||||||||||-	UUUCCACGUCCACGUUUACGU
vvi_miC197-3p	VIT_02s0025g02780	Ribosomal protein P1 acidic 60S	622	2	2415439	+	CDS	331	44	6.93572	5530	14	193	1.0344e-16	9.2846e-15	II	10	3.5	GCUGCAGGUGCAGCUGCACCU	-|||||:-|||||||||||||	AGACGUUGACGUCGACGUGGA
vvi_miC197-3p	VIT_05s0124g00550	Unknown protein	1683	5	21132091	-	CDS	1117	3	0.47289	97	1	4	3.0674e-05	0.0004117	II	10	5	UCUGCAUCUGUAGCUGCACGG	||||||-|||:||||||||--	AGACGUUGACGUCGACGUGGA
vvi_miC197-5p	VIT_01s0011g05560	Jasmonate ZIM domain-containing protein 3	1622	1	5284364	-	CDS	1294	18	2.83734	4130	6	141	3.3453e-10	1.4079e-08	II	10	5	UGGUGCAGGUGCAAGUGCUGG	-|||||||||||||:|||-|:	UCCACGUCCACGUUUACGUCU
vvi_miC197-5p	VIT_06s0080g00400	Ribosomal protein L10A (RPL10aA) 60S	1518	6	20354494	+	CDS	313	5	0.78815	726	2	25	0.00014739	0.0015313	II	10	3	AGGUGCAGGUGCAGAUGCAGGA	|||||||||||||:|||||-||	UCCACGUCCACGUUUACGU-CU
vvi_miC201-3p	VIT_05s0020g02210	Histidine-containing phosphotransfer protein	738	5	3943249	-	CDS	544	5	0.39407	279	2	12	5.1545e-05	0.00063994	II	10	5	CC-AAUAAUGAUGGAAUGAAU	||-|||||:|||||||-|||-	GGAUUAUUGCUACCUUCCUUU
vvi_miC212a-5p	VIT_08s0007g00150	Zinc finger (C3HC4-type ring finger)	881	8	14536690	+	3'UTR	627	2	0.31526	48	1	4	0.0014685	0.0097525	II	10	5	UC-CUCUUCUUUUUCUUUUUG	||-||||-|||:|||||:||-	AGUGAGAUGAAGAAGAAGAAG
vvi_miC214-3p	VIT_15s0048g02350	Prohibitin 1	1557	15	16524219	+	CDS	615	3	0.23644	144	1	5	0.00012507	0.0013375	II	10	5	UG-CCCUCAAUAAUUCAUGAA	|:-|--:|||:|||||||||-	AUAGUCGGUUGUUAAGUACUC
vvi_miC214-3p	VIT_19s0085g00730	Prohibitin 1	1295	19	23189430	+	CDS	555	3	0.23644	100	1	5	7.3525e-05	0.00085985	II	10	5	UG-CCUUCAAUAAUUCAUGAA	|:-|--:|||:|||||||||-	AUAGUCGGUUGUUAAGUACUC
vvi_miC224a-5p	VIT_08s0032g00920	Zinc finger (C3HC4-type ring finger) CIC7E11	1562	8	4662011	-	CDS	1094	5	0.78815	417	2	13	9.4118e-06	0.00014922	II	10	5	UGGCUGACCUUGGUUCUGAAGU	-||-||-||||||||||-|||-	UCCCACGGGAACCAAGA-UUCU
vvi_miC232-5p	VIT_17s0000g08240	HT1 (high leaf temperature 1)	2062	17	9313668	+	CDS	1688	3	0.47289	165	1	4	8.132e-05	0.00093513	II	10	4	CCGGAUUUUUUCUCAUCCUACA	-||-||:|:|||||||||-|||	AGCGUAGAGAAGAGUAGG-UGU
vvi_miC243-5p	VIT_05s0020g00030	WD-40 repeat	5314	5	1939661	-	CDS	4870	4	0.31526	292	1	10	3.6142e-07	8.4837e-06	II	10	5	AUUUCCAAAAACAAGAUUGGA	|-::|-||||||-|||||||-	UUGGGAUUUUUGAUCUAACCA
vvi_miC243-5p	VIT_05s0020g00560	WD-40 repeat	5310	5	2449473	+	CDS	4870	4	0.31526	284	1	10	3.2458e-07	7.6957e-06	II	10	5	AUUUCCAAAAACAAGAUUGGA	|-::|-||||||-|||||||-	UUGGGAUUUUUGAUCUAACCA
vvi_miC248-3p	VIT_07s0005g00840	Ribosomal protein L19 (RPL19B) 60S	864	7	3458059	+	CDS	548	18	2.83734	1382	4	58	2.1309e-13	1.377e-11	II	10	3.5	AGGCAA-GCAGGGAAAGAAAA	||:-||-|||||:||||||||	UCUUUUACGUCCUUUUCUUUU
vvi_miC249-3p	VIT_09s0002g04280	Dynein light chain LC6, flagellar outer arm	888	9	3925080	+	3'UTR	838	5	0.78815	337	2	14	5.1781e-05	0.00064233	II	10	4	UCUUUGUACAUAUGAUGUCUCC	--||::||-|||||||||||||	UUAAGUAU-UAUACUACAGAGG
vvi_miC253-3p	VIT_05s0029g00310	Serine hydroxymethyltransferase 1	1710	5	14756466	-	CDS	1411	5	0.78815	440	2	20	7.8456e-06	0.0001275	II	10	4.5	AGGUUGAUGUUGAGAAGU-UUUCA	|-:-|:||-|||||||||-||||-	UGUCAUUAAAACUCUUCACAAAGA
vvi_miC253-3p	VIT_10s0003g05020	GTP-binding protein obg	1458	10	8979995	+	CDS	1099	3	0.47289	286	2	12	0.0011187	0.0078662	II	10	4.5	ACAGUGAUUUUGAGAGAG-GUUUCA	|||||:|||||||||-||-|||||-	UGUCAUUAAAACUCU-UCACAAAGA
vvi_miC264-5p	VIT_05s0020g04650	ER degradation enhancer, mannosidase alpha-like 1	2680	5	6526729	+	3'UTR	2138	2	0.31526	114	1	5	0.00088515	0.0065364	II	10	5	UG-C-AUGAGUUGCUUGUUAA	||-|-|||||||:|||-||||	ACAGUUACUCAAUGAA-AAUU
vvi_miC265-5p	VIT_16s0050g00120	B57	1587	16	16963269	+	CDS	865	6	0.94578	253	2	11	2.0212e-08	6.2162e-07	II	10	4	GG-G-CCUAAAGAGCAUGACA	||-|-||||||||||||||-|	CCUCAGGAUUUCUCGUACUAU
vvi_miC265-5p	VIT_11s0052g01630	Anthocyanidin 3-O-glucosyltransferase	1555	11	19368066	-	CDS	1382	9	0.70933	497	2	9	7.5239e-11	3.5019e-09	I	10	5	AGAGUCCUGAAAGAGCUUGCUA	-|||||||-|||||||-||-||	CCUCAGGA-UUUCUCGUACUAU
vvi_miC288a-5p	VIT_14s0108g00390	Homeobox-leucine zipper protein HB13	852	14	29151754	-	CDS	727	2	0.31526	43	1	2	0.0012624	0.0086591	I	10	5	GAU-C-AGACAUCCACUGCCAAA	--|-|-|||-||-||||||||||	AAAGGAUCU-UA-GUGACGGUUU
vvi_miC296a-5p	VIT_00s0838g00020	Ribosomal protein S5	513	Un	35948499	-	CDS	163	11	1.73393	1689	6	39	0.00084365	0.0062933	II	10	5	AACAACGCCAGAGCCACAGUU	-|||-||-||:||||||||||	AUGUGGCAGUUUCGGUGUCAA
vvi_miC296a-5p	VIT_17s0000g10260	AarF domain containing kinase	1979	17	12516042	+	3'UTR	1679	5	0.78815	909	2	43	0.00012066	0.001298	II	10	5	UGUA--GACAAAGCUACAGUA	|::|--|-||||||:|||||-	AUGUGGCAGUUUCGGUGUCAA
vvi_miC298-5p	VIT_07s0005g02470	Cellulose synthase CESA3	3103	7	4827951	+	3'UTR	3022	2	0.15763	165	2	8	0.0013743	0.0092589	II	10	4.5	GCCACUUUGUGGAGAGCUCCUUGUA	|-|-||||-|-:||||-|||||||-	CAG-GAAAGAAUUCUCUAGGAACAA
vvi_miC298-5p	VIT_10s0003g01520	Ribosomal protein L11 (RPL11D) 60S	791	10	2925225	+	3'UTR	565	26	4.09838	2297	5	52	2.6084e-16	2.2559e-14	II	10	5	GUAGGUUCAUAGAGAGAUCCUU-UA	||---|||-||-||||||||||-|-	CAGGAAAGAAU-UCUCUAGGAACAA
vvi_miC298-5p	VIT_18s0001g03540	Auxin transporter protein 4	1804	18	3380551	-	3'UTR	1708	8	1.26104	226	2	21	1.2985e-12	7.6498e-11	II	10	4.5	UUCUCUUC-UAAGAGAU-CUUGUA	-||:-|||-||||||||-|||||-	CAGGAAAGAAUUCUCUAGGAACAA
vvi_miC299	VIT_04s0008g05470	EIN3-binding F-box protein 2	2909	4	4922913	+	3'UTR	2841	6	0.94578	427	2	16	1.2317e-08	3.9536e-07	II	10	4	UCUC-AUCUUUCCUUCAACUG	||||-|||||:||||||||:-	AGAGAUAGAAGGGAAGUUGGG
vvi_miC302-5p	VIT_00s0802g00020	Unknown protein	1499	Un	35516924	-	CDS	993	9	1.41867	1378	3	26	6.1727e-07	1.3687e-05	II	10	5	UGG--AGAAGACAAAGAGGAA	|||--||||:|-|||||||||	ACCUUUCUUUUAUUUCUCCUU
vvi_miC302-5p	VIT_14s0068g00640	Acetyl-CoA synthetase	2814	14	24439204	-	CDS	2316	3	0.47289	484	2	10	0.00075635	0.0057801	II	10	5	UGGAAAGAUAAUGAGGAGGAU	||||||||-|||:|:|||||-	ACCUUUCUUUUAUUUCUCCUU
vvi_miC315-5p	VIT_01s0026g02260	Unknown protein	1835	1	11723352	-	CDS	1392	3	0.47289	73	1	3	1.0106e-05	0.00015874	I	10	4.5	CCUGCUCCUUGAUCCAUUGAA	-|-:||||||||||||||-|-	UGUUGAGGAACUAGGUAAGUC
vvi_miC317	VIT_18s0001g11760	MATE efflux family protein	1913	18	10039718	-	3'UTR	1729	4	0.63052	305	2	7	2.42e-05	0.00033666	II	10	5	AGAGACUAAA-AGGUCAAUUA	||--|-||||-|||||||||-	UCAAUAAUUUAUCCAGUUAAA
vvi_miC326-3p	VIT_04s0023g00780	Phage shock protein A	1299	4	17200016	+	3'UTR	1198	6	0.47289	563	3	19	6.7821e-06	0.00011254	II	10	5	UUAACAGUGUACAUUUACCAGUAU	:-||||-|-|-|||||||||:|||	GCUUGU-A-A-GUAAAUGGUUAUA
vvi_miC326-3p	VIT_13s0084g00490	No hit	474	13	19314945	-	3'UTR	373	6	0.47289	383	3	15	0.00023737	0.0022696	II	10	5	UUAACAGUGUACAUUUACCAGUAU	:-||||-|-|-|||||||||:|||	GCUUGU-A-A-GUAAAUGGUUAUA
vvi_miC332-3p	VIT_06s0004g06000	Rename pre-mRNA-splicing factor RBM22/SLT11	984	6	6806697	+	CDS	804	3	0.47289	175	2	5	0.00085693	0.0063724	II	10	5	ACAGUUUCAACAUUCUGCUCCA	-|||-|||||-|||||-|||||	CGUC-AAGUUCUAAGAGGAGGU
vvi_miC338_V1-3p	VIT_19s0014g00870	Brassinosteroid Signaling positive regulator (BZR1)	4560	19	909334	-	CDS	616	4	0.63052	167	1	5	7.1444e-08	1.9649e-06	II	10	5	GGAAUGGGAGGGAUUGGCAAAA	||||||||-||-|||||-||||	CCUUACCCGCCGUAACCCUUUU
vvi_miC338-3p	VIT_05s0094g01190	flavonoid 3-monooxygenase	1723	5	24498702	+	CDS	1130	4	0.63052	15	2	4	1.6107e-10	7.1536e-09	Z	10	4.5	UAGGGAUGGGCAGCAUUGUGGAA	|-||:||||||-||||||-||||	AACCUUACCCGCCGUAAC-CCUU
vvi_miC349-5p	VIT_14s0066g02040	Chaperone BCS1 mitochondrial	1889	14	28308524	-	CDS	1266	2	0.31526	65	1	2	0.00058162	0.0046845	I	10	5	CGCGAAGGAAGAAAGGAAACCCA	|-||-|-||-:||||:||||||-	GAGCGU-CUCUUUUCUUUUGGGA
vvi_miC350_V1-3p	VIT_01s0010g03620	LHCA2 (Photosystem I light harvesting complex gene 2)	1077	1	20955492	-	CDS	664	84	13.2409	8709	14	192	5.146e-54	2.484e-51	II	10	5	UCUG-GUUCGACCCUCUUGG	||||-::||-||||||||||	AGACUUGAGGUGGGAGAACC
vvi_miC352-5p	VIT_13s0067g03490	ARR9 typeA	1269	13_random	1950822	-	3'UTR	1145	8	1.26104	218	2	8	1.6067e-11	8.2415e-10	Z	10	5	UGAACAAGGUGGAGAAAUUUUGAA	-|--|||--||||||||||||-|-	UCAAGUU-AACCUCUUUAAAA-UG
vvi_miC362-5p	VIT_16s0039g01460	GPCR-type G protein12 GTG1	1714	16	1035930	+	3'UTR	1554	2	0.31526	64	1	7	0.00068482	0.0053336	II	10	4.5	AU-U-GA-AUACCUCAUCUCCG	||-|-:|-|||||||||||||-	UACAUUUGUAUGGAGUAGAGGA
vvi_miC365-5p	VIT_11s0016g02300	Nucleotide pyrophosphatase	1606	11	1872316	+	3'UTR	1426	3	0.47289	313	2	7	0.0010952	0.0077364	II	10	3.5	AAUGCCAUGAAAUC-AAUUA	|||:||||:|||||-|||||	UUAUGGUAUUUUAGUUUAAU
vvi_miC387a-3p	VIT_05s0077g01210	Dihydrolipoyl dehydrogenase	2090	5	973037	+	3'UTR	1913	5	0.78815	367	2	8	1.2264e-06	2.5203e-05	II	10	4.5	ACUUAGAAGAAGAAACAAAAU	||:-|-|-||||||||||||-	UGGCUGUGCUUCUUUGUUUUC
vvi_miC387a-3p	VIT_05s0094g00820	Unknown protein	2321	5	24140265	-	CDS	2087	28	4.41364	3910	5	120	1.6368e-24	2.5625e-22	II	10	4	UCCGACACUGAAGAAACACAAG	-|||||||-|||||||||-|||	UGGCUGUG-CUUCUUUGUUUUC
vvi_miC387c-3p	VIT_05s0077g01210	Dihydrolipoyl dehydrogenase	2090	5	973037	+	3'UTR	1913	5	0.78815	367	2	8	1.2264e-06	2.5203e-05	II	10	3	GA-A-GAAGAAACAAAAU	||-|-||||||||||||-	CUGUGCUUCUUUGUUUUC
vvi_miC387c-3p	VIT_05s0094g00820	Unknown protein	2321	5	24140265	-	CDS	2087	28	4.41364	3910	5	120	1.6368e-24	2.5625e-22	II	10	4	GACACUGAAGAAACACAAG	|||||-|||||||||-|||	CUGUG-CUUCUUUGUUUUC
vvi_miC387c-3p	VIT_10s0116g01260	Prefoldin	942	10	649673	-	CDS	375	3	0.23644	147	2	8	0.00058884	0.0047282	II	10	5	GCUAUAAAGAAACAAAAC	|-:|:-|||||||||||-	CUGUGCUUCUUUGUUUUC
vvi_miC387c-3p	VIT_10s0116g01280	Prefoldin	816	10	663929	-	CDS	344	3	0.23644	118	2	8	0.00047504	0.0039736	II	10	5	GCUAUAAAGAAACAAAAC	|-:|:-|||||||||||-	CUGUGCUUCUUUGUUUUC
vvi_miC387c-3p	VIT_11s0016g01440	VPS2.1 SNF7	928	11	1147677	-	CDS	532	5	0.78815	308	2	8	2.7399e-05	0.00037373	II	10	5	AAGAGGAAGAAACAGAAG	-|-|-|||||||||:|||	CUGUGCUUCUUUGUUUUC
vvi_miC388-3p	VIT_01s0127g00260	ATP-citrate synthase	1618	1	7629637	-	3'UTR	1501	14	2.20682	426	2	14	6.6037e-20	7.6577e-18	Z	10	5	GU-UCC-AGAAACCGUAGGAC	||--||-||||||||:||||-	CAGCGGCUCUUUGGCGUCCUU
vvi_miC389-3p	VIT_03s0038g01810	XAP5	1174	3	1272584	+	CDS	831	3	0.47289	92	1	5	7.6934e-05	0.00089308	II	10	4.5	CUACUUAGCUCUUCCACUUCGA	||-||:--||||||||||:||-	GAGGAGGGGAGAAGGUGAGGCA
vvi_miC389-3p	VIT_16s0022g02320	Phosphoglucomutase chloroplast precursor	2216	16	14878192	-	3'UTR	2053	4	0.63052	462	2	13	6.8137e-05	0.00080646	II	10	3.5	CUUUUCCCACUCUUCCACUCUCGA	||::||||-|||||||||||-||-	GAGGAGGG-GAGAAGGUGAG-GCA
vvi_miC402-5p	VIT_07s0129g00180	Ca2+-ATPase 2 ACA2, plasma membrane	3193	7	15446808	+	CDS	1434	4	0.63052	410	2	8	1.0322e-05	0.00016173	II	10	5	UGUGAAAUCAUGCAUUUGUA	::|--|||||-||||||||-	GUAAAUUAGUUCGUAAACAA
vvi_miC420-3p	VIT_18s0001g00180	Protein kinase	1834	18	1214683	+	CDS	1580	3	0.47289	102	1	6	2.7612e-05	0.00037619	II	10	4	GGGA-GAG-GAUCCUGAAACCA	||||-|||-|||-|||||||||	CCCUCCUCACUA-GACUUUGGU
vvi_miC427b_V1-3p	VIT_08s0040g01480	Cell division cycle protein 48	2693	8	12650510	+	CDS	2309	5	0.78815	1541	3	27	0.00032726	0.0029446	II	10	5	UAGGAGGAGUGUC-AGUGAUGCUG	||-|||||-|-||-|||||||||:	AU-CUCCU-A-AGAUCACUACGAU
vvi_miC438-5p	VIT_10s0003g00420	Auxin response factor 3	2570	10	1695165	-	3'UTR	2509	2	0.31526	142	2	8	0.0014832	0.009832	II	10	4	GAACAAUUUAAACUAAUUUACUA	|||--||||||||:|||||||:|	CUU-AUAAAUUUGGUUAAAUGGU
vvi_miC444-5p	VIT_04s0008g04150	RD22	1256	4	3480130	+	3'UTR	1152	7	1.10341	1014	3	45	2.3836e-05	0.00033233	II	10	5	UAUGUUUGUAUGUAACUAUGUA	:-||--|||||||||||-|||-	GAACCUACAUACAUUGA-ACAG
vvi_miC445-3p	VIT_03s0063g02480	Guanine nucleotide-binding protein beta subunit	1662	3	5699573	-	CDS	1238	6	0.94578	1161	3	22	9.4101e-05	0.0010565	II	10	5	UUCAUG-ACAGGUGGUUCUGA	||-|||--|||-||||||||-	AACUACACGUCAACCAAGACC
vvi_miC445-3p	VIT_11s0016g00880	Strictosidine synthase; Soluble quinoprotein glucose dehydrogenase	1107	11	782059	-	CDS	835	2	0.31526	35	1	3	0.00049259	0.0040949	II	10	4	UUGUUGUACAGUUGGCUUCUGA	|||-|||-|||||||-|||||-	AACUACACGUCAACC-AAGACC
vvi_miC448-3p	VIT_18s0001g10170	PAB8 (poly(A) binding protein 8)	2375	18	8530485	+	CDS	1869	6	0.94578	2594	4	112	0.00096976	0.0070314	II	10	4.5	GUGC-AGCAGAAUCAGCAGCCA	-|:|-||-|||||||||-||||	GAUGUUCUUCUUAGUCG-CGGU
vvi_miC453-3p	VIT_01s0244g00120	Pentatricopeptide (PPR) repeat-containing protein	2448	1	21683376	-	CDS	1788	2	0.31526	9	2	3	6.0899e-06	0.00010269	II	10	5	CACCGCUGGCUACAUUCUCCUG	-|-|-|:-:||||||||||||-	AUUG-GGGUGAUGUAAGAGGAG
vvi_miC461a-3p	VIT_03s0038g00620	Zinc knuckle	1007	3	547766	-	CDS	881	10	1.5763	730	3	38	6.486e-09	2.1969e-07	II	10	5	GCCCCCUUGAUGAUCUGUCGCA	-||--|||||||||||-||:|-	AGGUUGAACUACUAGA-AGUGC
vvi_miC473_V1-3p	VIT_08s0007g02580	Ubiquitin-conjugating enzyme E2 variant	819	8	16675107	-	3'UTR	767	57	8.98491	4031	8	105	1.3571e-39	4.2272e-37	II	10	3	UCCUUUAUUAAACUCUGCUG	:|||:|||:||||||||||-	GGGAGAUAGUUUGAGACGAA
vvi_miC477-3p	VIT_08s0056g01000	MATE efflux family protein	1653	8	1498337	+	CDS	1444	5	0.78815	1122	3	16	0.00071659	0.0055322	II	10	5	CU-UCCCAAGCUUGAAGAGAA	||---||||||||||||-|||	GAUCAGGUUCGAACUUCACUU
vvi_miC479-5p	VIT_08s0007g07320	Unknown protein	1067	8	20909171	+	CDS	392	8	1.26104	1821	4	50	0.0004456	0.0037751	II	10	4	G-AA-AAUGAAGGAAAAUGAA	|-||-|||||||:|||||:||	CUUUGUUACUUCUUUUUAUUU
vvi_miC479-5p	VIT_11s0016g04480	Acyl ACP-thioesterase	2032	11	3792519	+	3'UTR	1804	10	1.5763	1368	3	154	3.044e-09	1.0925e-07	II	10	5	GAAA-AA-GAAGAAAAAGAAU	||||-||-|||||||||-||-	CUUUGUUACUUCUUUUUAUUU
vvi_miC492-5p	VIT_15s0024g01620	Pentatricopeptide repeat-containing protein	1431	15	3293810	-	5'UTR	36	12	0.94578	791	11	466	1.1057e-12	6.5773e-11	II	10	3	CUAGCAUUUCUCUUGGCAUUC	|||||||||-||||||||||-	GAUCGUAAACAGAACCGUAAU
vvi_miC496	VIT_08s0056g00770	Unknown protein	2447	8	1205566	+	3'UTR	2328	4	0.63052	138	1	4	3.982e-07	9.2507e-06	Z	10	5	CAGGAUCCAUGAAGCUUGUGGCUA	||-|||--|||||||||-||||:|	GU-CUA-AUACUUCGAA-ACCGGU
vvi_miC496	VIT_08s0007g06450	Omega-6 fatty acid desaturase, endoplasmic reticulum (FAD2)	1372	8	20216885	+	CDS	949	25	3.94075	7965	9	253	4.0408e-09	1.4192e-07	II	10	4.5	CUGGUUGAGAGGAGCUUUGGCCA	|-|:||-|--|:|||||||||||	GUCUAA-U-ACUUCGAAACCGGU
vvi_miC497b	VIT_09s0002g00470	Ethylene response factor	1650	9	356996	+	CDS	886	30	4.7289	10808	11	239	2.7231e-11	1.3539e-09	II	10	5	UAACUCUUUUGAUUGUUCUGA	||||:||:|::-|||||||||	AUUGGGAGAGUCAACAAGACU
vvi_miC1000a-5p	VIT_01s0010g03910	Squamosa promoter-binding protein 13 (SPL13)	1428	1	21413327	-	CDS	924	14	2.20682	336	2	45	1.3658e-20	1.6633e-18	II	10	4.5	UCGUGCUCUCUCUCUUCUGUCA	-|:|||||||||||-|-|||||	CGUACGAGAGAGAGCA-ACAGU
vvi_miC1000a-5p	VIT_12s0028g03350	Squamosa promoter-binding protein 4 (SPL4)	878	12	4108591	-	3'UTR	622	7	1.10341	221	2	31	1.0854e-08	3.5228e-07	II	10	4	GCAUGCUCUCUCUCUUCUGUCA	||||||||||||||-|-|||||	CGUACGAGAGAGAGCA-ACAGU
vvi_miC1001-5p	VIT_01s0010g03910	Squamosa promoter-binding protein 13 (SPL13)	1428	1	21413327	-	CDS	924	14	2.20682	336	2	45	1.3658e-20	1.6633e-18	II	10	4	UCGUGCUCUCUCUCUUCUGUCA	-|||||||||||||--||||||	CGCACGAGAGAGAG-CGACAGU
vvi_miC1001-5p	VIT_12s0028g03350	Squamosa promoter-binding protein 4 (SPL4)	878	12	4108591	-	3'UTR	622	7	1.10341	221	2	31	1.0854e-08	3.5228e-07	II	10	5	GCAUGCUCUCUCUCUUCUGUCA	||-|||||||||||--||||||	CGCACGAGAGAGAG-CGACAGU
vvi_miC1002a-5p	VIT_01s0010g03910	Squamosa promoter-binding protein 13 (SPL13)	1428	1	21413327	-	CDS	924	14	2.20682	336	2	45	1.3658e-20	1.6633e-18	II	10	3	UCGUGCUCUCUCUCUUCUGUCA	--||||||||||||||-|||||	CACACGAGAGAGAGAA-ACAGU
vvi_miC1002a-5p	VIT_12s0028g03350	Squamosa promoter-binding protein 4 (SPL4)	878	12	4108591	-	3'UTR	622	7	1.10341	221	2	31	1.0854e-08	3.5228e-07	II	10	4	GCAUGCUCUCUCUCUUCUGUCA	|--|||||||||||||-|||||	CACACGAGAGAGAGAA-ACAGU
vvi_miC1002a-5p	VIT_08s0007g06270	Squamosa promoter-binding protein 9 (SPL9)	1608	8	20046990	-	CDS	1076	2	0.31526	26	1	2	0.00012759	0.0013583	I	10	2	CUGUGCUCUCUCUCUUCUGUCA	-|||||||||||||||-|||||	CACACGAGAGAGAGAA-ACAGU
vvi_miC1002b-3p	VIT_17s0000g07000	VIP4	1242	17	7703686	-	CDS	809	4	0.31526	194	2	8	2.2662e-05	0.00031826	II	10	5	UCUGACAGUGAGAGAGAGGAG	|-||||||:|||||||||-|-	AUACUGUCGCUCUCUCUCGUG
vvi_miC1002b-3p	VIT_17s0000g07160	VIP4 (vernalization independence 4)	1917	17	7970491	+	CDS	1596	4	0.31526	185	1	8	3.3801e-06	6.1493e-05	II	10	5	UCUGACAGUGAGAGAGAGGAG	|-||||||:|||||||||-|-	AUACUGUCGCUCUCUCUCGUG
vvi_miC1002d-V1-5p	VIT_01s0010g03910	Squamosa promoter-binding protein 13 (SPL13)	1428	1	21413326	-	CDS	925	45	7.09335	336	2	45	3.0163e-86	2.8431e-83	Z	10	3	CGUGCUCUCUCUCUUCUGUCAU	-||||||||||||||-|||||-	ACACGAGAGAGAGAA-ACAGUU
vvi_miC1002d-V1-5p	VIT_12s0028g03350	Squamosa promoter-binding protein 4 (SPL4)	878	12	4108590	-	3'UTR	623	31	4.88653	221	2	31	5.8387e-54	2.8114e-51	Z	10	4	CAUGCUCUCUCUCUUCUGUCAU	--|||||||||||||-|||||-	ACACGAGAGAGAGAA-ACAGUU
vvi_miC1002d-V1-5p	VIT_01s0011g00130	Squamosa promoter-binding protein 6 (SPL6)	1801	1	234786	+	CDS	1092	6	0.94578	91	2	11	1.9982e-11	1.0123e-09	II	10	3	UGUGCUCUCUCUCUUCUGUCAG	|||||||||||||||-|||||:	ACACGAGAGAGAGAA-ACAGUU
vvi_miC1002d-V1-5p	VIT_17s0000g05020	Squamosa promoter-binding protein 6 (SPL6)	2306	17	5511826	+	CDS	1566	2	0.31526	35	1	3	0.00011267	0.001227	II	10	3	CGUGCUCUCUCUCUUCUGUCAU	-||||||||||||||-|||||-	ACACGAGAGAGAGAA-ACAGUU
vvi_miC1003-5p	VIT_05s0020g03140	Sugar transporter 13	1808	5	4868976	-	CDS	1573	11	1.73393	3004	4	86	1.6053e-06	3.1973e-05	II	10	5	AAAAAGAGAGAUGGGUACGGCA	---||||||||-||||||:||-	CCCUUCUCUCU-CCCAUGUCGA
vvi_miC1006-5p	VIT_06s0004g02750	Auxin response factor 16	2276	6	3446514	+	CDS	1332	65	5.12297	320	3	65	7.3057e-150	1.4902e-146	Z	10	2	AGGCAUACAGGGAGCCAGGCA	-|||||-||||||||||||||	ACCGUAAGUCCCUCGGUCCGU
vvi_miC1006-5p	VIT_08s0040g01810	Auxin response factor 10	3123	8	12927692	+	CDS	2138	65	5.12297	118	3	65	1.4017e-193	4.1584e-190	Z	10	1	UGGCAUGCAGGGAGCCAGGCA	||||||-||||||||||||||	ACCGUAAGUCCCUCGGUCCGU
vvi_miC1006-5p	VIT_13s0019g04380	Auxin response factor 10	2359	13	5745369	-	CDS	1518	251	39.5651	401	4	251	0	0	Z	10	2	AGGCAUACAGGGAGCCAGGCA	-|||||-||||||||||||||	ACCGUAAGUCCCUCGGUCCGU
vvi_miC1006-5p	VIT_18s0001g04180	Auxin response factor ARF17	1276	18	3754280	+	CDS	686	134	21.1224	253	4	134	0	0	Z	10	1	UGGCAUGCAGGGAGCCAGGCA	||||||-||||||||||||||	ACCGUAAGUCCCUCGGUCCGU
vvi_miC1010-3p	VIT_00s0333g00030	Coiled-coil domain-containing protein 94	6860	Un	23793169	+	3'UTR	6798	3	0.47289	318	2	7	1.6025e-05	0.0002362	II	10	5	AUUUG-C-AGGUGACUGCCA	-||-|-|-|||||||||||-	CAAUCGGUUCCACUGACGGA
vvi_miC1010-3p	VIT_05s0020g04570	CBL-interacting protein kinase 7 (CIPK7)	1734	5	6389102	+	CDS	262	2	0.31526	54	1	3	0.00047681	0.0039868	II	10	4	GUUCGCGAA-GUGACUGCCA	|||-||-||-|||||||||-	CAAUCGGUUCCACUGACGGA
vvi_miC1010-3p	VIT_15s0021g01850	Peptidyl-prolyl cis-trans isomerase FKBP-type FKB20-2	1468	15	12535151	-	CDS	1136	3	0.47289	90	2	7	3.6992e-05	0.00048308	II	10	4	GUUGGUAAAGGUGAUUGCCC	|||:|:-|||||||:||||-	CAAUCGGUUCCACUGACGGA
vvi_miC1011-3p	VIT_00s1584g00010	Elongation factor 1-alpha	597	Un	39693055	-	CDS	459	29	0.76187	3194	22	334	1.736e-12	1.0067e-10	II	10	5	G-AGAA-AGAGCCCAA-GUU	|-||||-|||||||||-||-	CUUCUUCUCUCGGGUUACAU
vvi_miC1011-3p	VIT_00s2504g00010	Elongation factor 1-alpha 1	584	Un	42195075	-	CDS	429	29	0.76187	3360	19	334	9.8134e-12	5.1762e-10	II	10	5	G-AGAA-AGAGCCCAA-GUU	|-||||-|||||||||-||-	CUUCUUCUCUCGGGUUACAU
vvi_miC1011-3p	VIT_06s0004g03240	Elongation factor 1-alpha 1	1799	6	4014264	+	CDS	1235	29	0.76187	15813	12	334	7.0906e-08	1.9519e-06	II	10	5	G-AGAA-AGAGCCCAA-GUU	|-||||-|||||||||-||-	CUUCUUCUCUCGGGUUACAU
vvi_miC1012-5p	VIT_06s0004g02270	Nuclear transcription factor Y subunit A-1	1231	6	2687491	+	3'UTR	1146	14	2.20682	53	2	14	1.5952e-31	3.5995e-29	Z	10	4	CGGCAAAUCAUUCUUGGCUU	-|||||-||||:|||||||-	UCCGUUCAGUAGGAACCGAU
vvi_miC1012-5p	VIT_08s0007g08250	Nuclear transcription factor Y subunit A-9	1789	8	21603060	+	3'UTR	1513	125	19.7037	287	3	125	9.8813e-323	0	Z	10	3	AGGCAAAUCAUUCUUGGCUU	||||||-||||:|||||||-	UCCGUUCAGUAGGAACCGAU
vvi_miC1012-5p	VIT_09s0002g01590	Nuclear transcription factor Y subunit A-8	1496	9	1390775	+	3'UTR	1327	9	1.41867	42	2	9	1.309e-20	1.5969e-18	Z	10	3	UGGAAAGUCAUCCUUGGCUG	-||-|||||||||||||||:	UCCGUUCAGUAGGAACCGAU
vvi_miC1012-5p	VIT_11s0016g01480	Nuclear transcription factor Y subunit A-3	1543	11	1181527	+	3'UTR	1250	94	14.8172	203	3	94	2.4683e-240	9.6559e-237	Z	10	2.5	GGGCAAUUCAUCCUUGGCUU	:|||||-||||||||||||-	UCCGUUCAGUAGGAACCGAU
vvi_miC1012-5p	VIT_13s0064g00860	Nuclear transcription factor Y subunit A-1	1618	13	22698268	-	3'UTR	1308	29	4.57127	83	2	29	2.3352e-71	1.6667e-68	Z	10	3	AGGCAAUUCAUUCUUGGCUU	||||||-||||:|||||||-	UCCGUUCAGUAGGAACCGAU
vvi_miC1013a-3p	VIT_04s0023g01380	Scarecrow-like	2033	4	17878914	-	CDS	667	188	29.6344	498	3	188	0	0	Z	10	1	GAUAUUGGCGCGGCUCAAUCA	|||||||||:|||||||||||	CUAUAACCGUGCCGAGUUAGU
vvi_miC1013a-3p	VIT_15s0048g00270	Scarecrow transcription factor 6 (SCL6)	2846	15	14398083	-	CDS	1591	24	3.78312	260	2	24	6.7318e-50	2.8919e-47	Z	10	1	GAUAUUGGCGCGGCUCAAUCA	|||||||||:|||||||||||	CUAUAACCGUGCCGAGUUAGU
vvi_miC1014-3p	VIT_09s0018g01320	No hit	219	9	18284252	+	CDS	80	4	0.31525	29	3	8	1.363e-05	0.00020568	II	10	5	GGCAC--C-CAAUCAGAUCAA	|||||--|-||||||:|||||	CCGUGCCGAGUUAGUUUAGUU
vvi_miC1015-3p	VIT_04s0023g01380	Scarecrow-like	2033	4	17878917	-	CDS	664	33	5.20179	498	3	188	2.9843e-58	1.5952e-55	II	10	2	GGCGAUAUUGGCGCGGCUCAA	||-|||||||:||||||||||	CCUCUAUAACUGCGCCGAGUU
vvi_miC1015-3p	VIT_15s0048g00270	Scarecrow transcription factor 6 (SCL6)	2846	15	14398086	-	CDS	1588	14	2.20682	260	2	24	2.3034e-26	4.0457e-24	II	10	2	GG-GAUAUUGGCGCGGCUCAA	||-|||||||:||||||||||	CCUCUAUAACUGCGCCGAGUU
vvi_miC1016a-5p	VIT_19s0014g01790	Apoptosis inhibitory 5 (API5)	2087	19	1954014	-	CDS	1481	2	0.31526	55	1	4	0.00034169	0.0030507	II	10	5	AGCGAAUCGCUGGUGAUGCUAA	-|-|||||--||:||||||||-	ACACUUAG-AACUACUACGAUG
vvi_miC1017-3p	VIT_06s0004g03590	TOE1 (target of eat1 1) related to apetala2 7	1867	6	4494755	-	CDS	1447	28	4.41364	147	2	28	3.2623e-62	1.9222e-59	Z	10	3	CUGCAGCAUCAUCAGGAUUCU	-|||||||||||||:|||||:	UACGUCGUAGUAGUUCUAAGG
vvi_miC1017-3p	VIT_07s0031g00220	APETALA2 (AP2) floral homeotic protein	2445	7	16440017	+	CDS	1744	67	10.5612	327	2	67	8.3286e-157	1.8226e-153	Z	10	3	CUGCAGCAUCAUCAGGAUUCC	-|||||||||||||:||||||	UACGUCGUAGUAGUUCUAAGG
vvi_miC1017-3p	VIT_13s0019g03550	APETALA2 (AP2) floral homeotic protein	1702	13	4723471	+	CDS	1315	16	2.52208	146	2	16	1.9536e-31	4.3925e-29	Z	10	3	CUGCAGCAUCAUCAGGAUUCC	-|||||||||||||:||||||	UACGUCGUAGUAGUUCUAAGG
vvi_miC1018-3p	VIT_06s0004g03590	TOE1 (target of eat1 1) related to apetala2 7	1867	6	4494755	-	CDS	1447	28	4.41364	147	2	28	3.2623e-62	1.9222e-59	Z	10	3	CUGCAGCAUCAUCAGGAUUCU	-|||||||||||||:|||||-	UACGUCGUAGUAGUUCUAAGU
vvi_miC1018-3p	VIT_07s0031g00220	APETALA2 (AP2) floral homeotic protein	2445	7	16440017	+	CDS	1744	67	10.5612	327	2	67	8.3286e-157	1.8226e-153	Z	10	3	CUGCAGCAUCAUCAGGAUUCC	-|||||||||||||:|||||-	UACGUCGUAGUAGUUCUAAGU
vvi_miC1018-3p	VIT_13s0019g03550	APETALA2 (AP2) floral homeotic protein	1702	13	4723471	+	CDS	1315	16	2.52208	146	2	16	1.9536e-31	4.3925e-29	Z	10	3	CUGCAGCAUCAUCAGGAUUCC	-|||||||||||||:|||||-	UACGUCGUAGUAGUUCUAAGU
vvi_miC1019-5p	VIT_01s0011g01710	Exocyst complex component EXO84 C	2689	1	1536027	+	CDS	2099	3	0.47289	74	1	4	3.3422e-06	6.0887e-05	II	10	5	AGU-UGAUUCUUGAU-AUGCA	-||-|||-|||||||-||||-	CCACACUUAGAACUACUACGA
vvi_miC1022-5p	VIT_12s0059g01410	No hit	518	12	6340398	+	3'UTR	211	10	1.5763	35	2	10	1.8656e-19	2.093e-17	Z	10	3	GGCGAUAUCUCUCCUGAGCUU	||||-||||:|||||||||||	CCGCGAUAGGGAGGACUCGAA
vvi_miC1022-5p	VIT_05s0077g00540	No hit	1188	5	359213	-	3'UTR	628	37	5.83231	351	3	95	3.649e-64	2.2428e-61	II	10	3	UG-UCUAUCCCUCCUGAGCUA	-|--||||||||||||||||-	CCGCGAUAGGGAGGACUCGAA
vvi_miC1025-3p	VIT_19s0014g02630	No hit	592	19	2703094	-	CDS	94	8	1.26104	1075	4	33	0.00072807	0.0056049	II	10	5	AGCUACC-AAUGAGGAA-CCA	|||||||-||-||||||-|||	UCGAUGGUUUCCUCCUUAGGU
vvi_miC1026_V1-5p	VIT_02s0025g02680	Growth-regulating factor 5	548	2	2331931	+	CDS	325	23	3.62549	31	3	23	1.8138e-56	9.3102e-54	Z	10	5	CCGUUCAAGAAAGCCUGUGGAA	--|||||||||||--|||||||	UUCAAGUUCUUUC-UACACCUU
vvi_miC1026_V1-5p	VIT_02s0025g04910	Growth-regulating factor 5	1067	2	4422322	+	CDS	580	6	0.94578	54	2	6	1.8797e-11	9.5615e-10	Z	10	3	GCGUUCAAGAAAGCAUGUGGAA	:-|||||||||||-||||||||	UUCAAGUUCUUUC-UACACCUU
vvi_miC1026_V1-5p	VIT_07s0191g00220	Unknown protein	752	7	15017611	-	CDS	504	16	2.52208	254	2	16	9.4827e-22	1.2496e-19	Z	10	5	AAACUCAAGGAAGCUGUGGAA	||--|||||:|||-|||||||	UUCAAGUUCUUUCUACACCUU
vvi_miC1026_V1-5p	VIT_08s0007g03760	Growth-regulating factor 4 AtGRF4	1410	8	17727195	-	CDS	713	9	1.41867	20	2	9	8.6095e-24	1.2913e-21	Z	10	5	CCGUUCAAGAAAGCCUGUGGAA	--|||||||||||--|||||||	UUCAAGUUCUUUC-UACACCUU
vvi_miC1026_V1-5p	VIT_09s0002g01350	Growth-regulating factor 5	1154	9	1135712	+	CDS	406	5	0.78815	17	2	5	3.2622e-12	1.828e-10	Z	10	5	CCGUUCAAGAAAGCCUGUGGAA	--|||||||||||--|||||||	UUCAAGUUCUUUC-UACACCUU
vvi_miC1026_V1-5p	VIT_11s0016g01250	Growth-regulating factor 6	1170	11	1000818	+	CDS	354	2	0.31526	5	1	2	7.5417e-06	0.00012323	Z	10	5	CCGUUCAAGAAAGCCUGUGGAA	--|||||||||||--|||||||	UUCAAGUUCUUUC-UACACCUU
vvi_miC1026_V1-5p	VIT_15s0048g01740	Growth-regulating factor 9	1804	15	15943991	-	CDS	597	60	9.4578	120	3	60	7.6135e-161	1.7221e-157	Z	10	5	GCGUUCAAGAAAGCCUGUGGAA	:-|||||||||||--|||||||	UUCAAGUUCUUUC-UACACCUU
vvi_miC1026_V1-5p	VIT_16s0039g01450	Growth-regulating factor 5	1437	16	977340	+	CDS	398	71	11.1917	247	2	71	1.958e-161	4.4861e-158	Z	10	5	CCGUUCAAGAAAGCCUGUGGAA	--|||||||||||--|||||||	UUCAAGUUCUUUC-UACACCUU
vvi_miC1026_V1-5p	VIT_16s0098g01080	Growth-regulating factor 7	1869	16	21348113	-	CDS	692	37	5.83231	165	2	37	1.2482e-84	1.1386e-81	Z	10	5	CCGUUCAAGAAAGCCUGUGGAA	--|||||||||||--|||||||	UUCAAGUUCUUUC-UACACCUU
vvi_miC1026_V1-5p	VIT_02s0012g02250	BZIP transcription factor	1855	2	9152440	-	5'UTR	139	7	1.10341	676	2	21	1.2876e-07	3.3529e-06	II	10	4.5	UGGUUUGAGAAAGUUGUGGAA	-:|||::||||||-|||||||	UUCAAGUUCUUUCUACACCUU
vvi_miC1026_V1-5p	VIT_07s0005g00180	TOC159 (translocon outer membrane complex 159)	4861	7	2951407	-	3'UTR	4774	13	2.04919	1110	3	27	5.8649e-19	6.341e-17	II	10	5	UA-UUUGAGAAAGAGGUGGAA	-|-||::|||||||-||||||	UUCAAGUUCUUUCUACACCUU
vvi_miC1026-5p	VIT_07s0191g00220	Unknown protein	752	7	15017610	-	CDS	505	5	0.78815	254	2	16	3.0378e-05	0.00040815	II	10	5	AACUCAAGGAAGCUGUGGAAA	|--|||||:|||-||||||||	UCAAGUUCUUUCUACACCUUU
vvi_miC1026-5p	VIT_18s0001g11250	R protein MLA10	2642	18	9569975	+	CDS	2440	7	1.10341	799	2	15	3.6221e-08	1.06e-06	II	10	4	GGUUGUGGAAAGAUGUGGAGA	:|||--:||||||||||||:|	UCAAGUUCUUUCUACACCUUU
vvi_miC1027_V1-5p	VIT_02s0025g02680	Growth-regulating factor 5	548	2	2331931	+	CDS	325	23	3.62549	31	3	23	1.8138e-56	9.3102e-54	Z	10	3	CCGUUCAAGAAAGCCUGUGGAA	--|||||||||||||-||||||	UUCAAGUUCUUUCGG-CACCUU
vvi_miC1027_V1-5p	VIT_02s0025g04910	Growth-regulating factor 5	1067	2	4422322	+	CDS	580	6	0.94578	54	2	6	1.8797e-11	9.5615e-10	Z	10	4	GCGUUCAAGAAAGCAUGUGGAA	:-||||||||||||-:||||||	UUCAAGUUCUUUCG-GCACCUU
vvi_miC1027_V1-5p	VIT_07s0191g00220	Unknown protein	752	7	15017611	-	CDS	504	16	2.52208	254	2	16	9.4827e-22	1.2496e-19	Z	10	4	AAACUCAAGGAAGCUGUGGAA	||--|||||:||||:||||||	UUCAAGUUCUUUCGGCACCUU
vvi_miC1027_V1-5p	VIT_08s0007g03760	Growth-regulating factor 4 AtGRF4	1410	8	17727195	-	CDS	713	9	1.41867	20	2	9	8.6095e-24	1.2913e-21	Z	10	3	CCGUUCAAGAAAGCCUGUGGAA	--|||||||||||||-||||||	UUCAAGUUCUUUCGG-CACCUU
vvi_miC1027_V1-5p	VIT_09s0002g01350	Growth-regulating factor 5	1154	9	1135712	+	CDS	406	5	0.78815	17	2	5	3.2622e-12	1.828e-10	Z	10	3	CCGUUCAAGAAAGCCUGUGGAA	--|||||||||||||-||||||	UUCAAGUUCUUUCGG-CACCUU
vvi_miC1027_V1-5p	VIT_11s0016g01250	Growth-regulating factor 6	1170	11	1000818	+	CDS	354	2	0.31526	5	1	2	7.5417e-06	0.00012323	Z	10	3	CCGUUCAAGAAAGCCUGUGGAA	--|||||||||||||-||||||	UUCAAGUUCUUUCGG-CACCUU
vvi_miC1027_V1-5p	VIT_15s0048g01740	Growth-regulating factor 9	1804	15	15943991	-	CDS	597	60	9.4578	120	3	60	7.6135e-161	1.7221e-157	Z	10	3	GCGUUCAAGAAAGCCUGUGGAA	:-|||||||||||||-||||||	UUCAAGUUCUUUCGG-CACCUU
vvi_miC1027_V1-5p	VIT_16s0039g01450	Growth-regulating factor 5	1437	16	977340	+	CDS	398	71	11.1917	247	2	71	1.958e-161	4.4861e-158	Z	10	3	CCGUUCAAGAAAGCCUGUGGAA	--|||||||||||||-||||||	UUCAAGUUCUUUCGG-CACCUU
vvi_miC1027_V1-5p	VIT_16s0098g01080	Growth-regulating factor 7	1869	16	21348113	-	CDS	692	37	5.83231	165	2	37	1.2482e-84	1.1386e-81	Z	10	3	CCGUUCAAGAAAGCCUGUGGAA	--|||||||||||||-||||||	UUCAAGUUCUUUCGG-CACCUU
vvi_miC1027_V1-5p	VIT_12s0028g01160	Transparent testa 12 protein	1769	12	1742546	+	CDS	1498	11	1.73393	236	2	11	4.7156e-18	4.7533e-16	Z	10	5	AGGUU-GUGAAAGCUGUGGAU	|:|||-:-||||||:|||||-	UUCAAGUUCUUUCGGCACCUU
vvi_miC1027_V1-5p	VIT_00s0179g00260	Calcium-transporting ATPase 12 ACA12	3225	Un	7510888	-	CDS	2061	4	0.63052	313	2	8	3.4381e-06	6.2403e-05	II	10	3	GGGGUCAAGAGAGCCGUGGAA	::|-||||||:||||||||||	UUCAAGUUCUUUCGGCACCUU
vvi_miC1027_V1-5p	VIT_07s0031g00670	Heat shock transcription factor 4	1671	7	16844571	+	CDS	1030	9	1.41867	1230	3	24	9.7395e-08	2.6004e-06	II	10	5	AAG--CAAGAAAGCUGUGGGU	|||--|||||||||:||||:-	UUCAAGUUCUUUCGGCACCUU
vvi_miC1027_V1-5p	VIT_10s0003g01610	Ras protein Rab11B	846	10	3017145	-	CDS	420	6	0.94578	243	2	9	6.6195e-07	1.4574e-05	II	10	5	UAG--CAAGAAAGCCAUGGAA	-||--||||||||||-|||||	UUCAAGUUCUUUCGGCACCUU
vvi_miC1027-5p	VIT_07s0191g00220	Unknown protein	752	7	15017610	-	CDS	505	5	0.78815	254	2	16	3.0378e-05	0.00040815	II	10	4	AACUCAAGGAAGCUGUGGAAA	|--|||||:||||:|||||||	UCAAGUUCUUUCGGCACCUUU
vvi_miC1031-5p	VIT_10s0042g01150	ARGONAUTE 2 (AGO2)	3137	10	15104991	+	3'UTR	3103	191	15.0537	263	5	191	0	0	Z	10	0	GAGUUUGUGCGUGAAUCUAA	||||||||||||||||||||	CUCAAACACGCACUUAGAUU
vvi_miC1031-5p	VIT_10s0042g01180	ARGONAUTE 2 (AGO2)	3260	10	15150960	+	3'UTR	2989	191	15.0537	300	4	191	0	0	Z	10	0	GAGUUUGUGCGUGAAUCUAA	||||||||||||||||||||	CUCAAACACGCACUUAGAUU
vvi_miC1032a-3p	VIT_10s0042g01150	ARGONAUTE 2 (AGO2)	3137	10	15104991	+	3'UTR	3103	191	15.0537	263	5	191	0	0	Z	10	3	GGAGUUUGUGCGUGAAUCUAA	-|||||||||||:|||||:||	GCUCAAACACGCGCUUAGGUU
vvi_miC1032a-3p	VIT_10s0042g01180	ARGONAUTE 2 (AGO2)	3260	10	15150960	+	3'UTR	2989	191	15.0537	300	4	191	0	0	Z	10	3	GGAGUUUGUGCGUGAAUCUAA	-|||||||||||:|||||:||	GCUCAAACACGCGCUUAGGUU
vvi_miC1037_V1-5p	VIT_00s0291g00060	Inorganic phosphate transporter 2-1, chloroplast precursor	2010	Un	21842443	+	CDS	1751	6	0.94578	1822	3	53	0.00037326	0.0032737	II	10	5	CAGAA-ACCGUGAGGGAGAU	|||||--||-|||||||||-	GUCUUCGGGAACUCCCUCUC
vvi_miC1042-3p	VIT_19s0085g00430	No hit	521	19	22803209	-	CDS	98	5	0.78815	17	2	5	1.9217e-10	8.4244e-09	Z	10	5	AUGGCAUGAGUGGAGUCGGAAA	--||-|||-||||||||||-||	AUCCAUACCCACCUCAGCCGUU
vvi_miC1042-3p	VIT_19s0085g00470	No hit	213	19	22844610	+	CDS	128	9	0.35466	22	2	9	1.2158e-15	9.9041e-14	Z	10	5	AUGGCAUGAGUGGAGUCGGAAA	--||-|||-||||||||||-||	AUCCAUACCCACCUCAGCCGUU
vvi_miC1043-3p	VIT_13s0019g02380	Exostosin	1601	13	3641174	+	CDS	1281	3	0.47289	109	1	5	5.0522e-05	0.0006294	II	10	5	GAAUGAGAGGAUUAGGAAUGA	|||||-|||||-||||||-||	CUUACCCUCCUCAUCCUUUCU
vvi_miC1043-3p	VIT_18s0072g01090	TIR-NBS-LRR type R protein 7	1643	18	20665182	+	CDS	236	17	2.67971	343	2	19	5.1508e-27	9.3315e-25	II	10	2	GAAUAGGAGGGGUAGGAAAGA	||||-|||||:||||||||||	CUUACCCUCCUCAUCCUUUCU
vvi_miC1044-3p	VIT_08s0040g02220	DNA-binding protein S1FA	590	8	13326342	+	3'UTR	423	6	0.94578	266	2	15	9.1797e-06	0.00014604	II	10	5	GCCAG-UACCAUUUGUCACGA	--|-|-|||||:||||||||-	GAGACUAUGGUGAACAGUGCC
vvi_miC1045-3p	VIT_08s0007g03930	Delta14-sterol reductase FK (FACKEL)	1416	8	17940286	-	3'UTR	1322	2	0.31526	29	1	4	0.00020566	0.0020166	II	10	5	CAAAUUA-UAUGCUGCUUGCU	||||-||-||||||||-|||:	GUUUCAUCAUACGACG-ACGG
vvi_miC1045-3p	VIT_11s0052g01660	Serine esterase	1316	11	19429947	+	CDS	638	4	0.63052	147	1	7	6.0603e-06	0.00010225	II	10	5	C-AAG--GUAUGCUGUUGCG	|-|||--||||||||:|||-	GUUUCAUCAUACGACGACGG
vvi_miC1047-3p	VIT_14s0060g01430	Unknown protein	2981	14	1123603	-	CDS	1701	5	0.78815	185	2	7	7.1302e-09	2.3964e-07	II	10	5	CUAAUG-AUGA-AAAUGAUGCA	||-|||-|-||-|||||||||-	GA-UACGUCCUCUUUACUACGA
vvi_miC1049-5p	VIT_14s0068g00290	RPK1 (receptor-like protein kinase 1)	3688	14	23996289	+	CDS	3241	3	0.47289	227	1	5	3.722e-05	0.00048544	II	10	5	GCUGCAU-GCUCCUGCGACAGG	||--|||--||||||||||||:	CGUAGUAGAGAGGACGCUGUCU
vvi_miC1050a-3p	VIT_03s0038g04240	Histone deacetylase	1816	3	3066498	+	CDS	1214	5	0.78815	345	2	8	1.8077e-06	3.5548e-05	II	10	5	UGU-UCAGGCAGAUGAAGACCA	|||-|||||-|||||||-|||-	ACAGAGUCCCUCUACUU-UGGA
vvi_miC1059-5p	VIT_03s0091g01030	Telomere repeat binding factor 1	1575	3	7563992	-	3'UTR	1473	3	0.47289	202	2	10	0.00032689	0.0029428	II	10	4.5	AUGGAUUGUGAAGAUAUCAACA	-|:-||||-||-|||||||||-	AAUAUAAC-CUACUAUAGUUGA
vvi_miC1061-5p	VIT_01s0010g00680	Heat shock protein 81-1	2598	1	15804961	+	CDS	2222	4	0.63052	670	2	28	0.00015312	0.0015792	II	10	5	AUAUAUGAGAUGAUGUCAAU	-|||-|-|||:|||||||||	AAUACAAUCUGCUACAGUUA
vvi_miC1061-5p	VIT_11s0016g01130	MTD1	1186	11	917105	+	5'UTR	150	5	0.78815	334	2	9	1.2296e-05	0.00018796	II	10	5	GUAUUUUGGACGAUGUCGAU	-|||-||:|||||||||:||	AAUACAAUCUGCUACAGUUA
vvi_miC1067-3p	VIT_19s0014g04790	Organic cation/carnitine transporter4	1671	19	5086340	-	CDS	1322	3	0.47289	217	2	8	0.00033834	0.0030252	II	10	4.5	AUGGUAUGUGGAGUUUUGGGAA	-|||:|||-||-||:|||||||	AACCGUACCCCCCAGAACCCUU
vvi_miC1067-3p	VIT_13s0158g00400	R protein MLA10	3993	13	21320057	-	CDS	662	3	0.23644	20	1	3	1.8106e-08	5.6256e-07	I	10	4.5	UUGGUAUGGGAGGUCUUGGCAA	||||:|||||-||||||||-||	AACCGUACCCCCCAGAACCCUU
vvi_miC1072-5p	VIT_17s0000g05050	COBRA-like protein 4	1263	17	5528701	+	3'UTR	888	5	0.78815	413	2	16	2.5059e-05	0.00034674	II	10	5	UU-CAAAUCCACUCCUGCCAA	||-|-|-|||||||-|||||-	AAGGCUGAGGUGAGUACGGUA
