# Supplementary material for: miRVIT: A Novel miRNA Database and Its Application to Uncover Vitis Responses to Flavescence dorée Infection
Source: Front Plant Sci. 2018 Jul 17;9:1034. doi: 10.3389/fpls.2018.01034 (PMC6057443; doi:10.3389/fpls.2018.01034)
Supplement: Supplementary file 7 [file Table_7.XLSX]

## Sheet: Table S7
Table S7. Statistics of short RNA sequences from 9 libraries of Vitis vinifera cv Barbera leaf midribs collected from FDp-infected (FD), recovered (R) and healthy (H) plants.
	raw reads	quality checked reads	reads 16_30*	distinct filtered reads **
FD1	12998743	12552800	8834805	333289
FD2	13535972	12924850	9879081	395909
FD3	4991061	4450133	3025304	117408
H1	13936216	13397912	8425458	255270
H2	14785953	14101400	9074608	293321
H3	13420865	12788624	7499277	207387
REC1	7055173	6567404	4732862	156906
REC2	12712842	12058842	8434125	356889
REC3	11361313	10722392	6958652	218519
* only reads between 16 and 30 nucleotides (including the range boundaries) are retained
** reads are filtered by: low complexity, i.e. Reads containing less than 3 distinct nucleotides are discarded; sequence validity, i.e. Reads not containing known nucleotides are discarded; t/rRNA, i.e. Reads mapping to tRNA and rRNA are discarded; genome, i.e. Reads not aligning to Vitis vinifera genome are discarded. In addition, the number of non-redundant reads is displayed.
