# Supplementary material for: miRVIT: A Novel miRNA Database and Its Application to Uncover Vitis Responses to Flavescence dorée Infection
Source: Front Plant Sci. 2018 Jul 17;9:1034. doi: 10.3389/fpls.2018.01034 (PMC6057443; doi:10.3389/fpls.2018.01034)
Supplement: Supplementary file 8 [file Table_8.XLSX]

## Sheet: Table S8
Table S8. Normalised number of reads of conserved miRNAs in leaf midribs of FDp infected (FD), recovered (R ) and healthy (H) ‘Barbera’ plants.
	H rep 1	H rep 2	H rep 3	R rep 1	R rep 2	R rep 3	FD rep 1	FD rep 2	FD rep 3
vvi-miR156b	5.37397	3.40392	5.00445	3.95895	3.64877	4.0103	5.0188	7.58229	3.37069
vvi-miR156c	4.70223	3.61666	4.2225	5.48162	3.31707	3.73051	5.0188	6.80859	3.5954
vvi-miR156d	4.47831	4.96405	4.84806	4.26348	3.89756	4.19682	5.49678	7.65966	3.37069
vvi-miR156e	0	0.0709149	0	0	0	0	0	0	0
vvi-miR156f	5.8218	3.47483	4.06611	3.65441	3.15121	5.59577	4.1425	6.18963	4.26954
vvi-miR156g	5.67253	3.40392	3.98792	5.17708	3.15121	5.12945	2.46957	4.02326	5.3931
vvi-miR156i	5.44861	2.69477	3.75334	4.11121	4.39512	4.29009	4.46116	3.63641	4.04482
vvi-miR159c	249.143	214.943	237.008	238.146	329.717	246.214	193.821	269.326	115.502
vvi-miR160a	0	0.0709149	0.0781945	0.152267	0	0.186526	0	0.0773703	0
vvi-miR160b	0.0746385	0	0.156389	0	0.0829267	0	0	0.154741	0.449425
vvi-miR160c	0	0.42549	0.0781945	0.304534	0.24878	0.186526	0.477981	0.541592	0
vvi-miR160d	0.0746385	0.212745	0	0.152267	0.580487	0.373051	0.238991	0.541592	0
vvi-miR160e	0.223915	0.14183	0.0781945	0.456802	0.580487	0.373051	0.398318	1.00581	0
vvi-miR162	805.648	712.057	472.764	1123.43	692.106	697.326	946.641	1227.56	692.564
vvi-miR164a	0.298554	1.34738	0.625556	0.304534	1.74146	0.932628	1.19495	1.3153	1.12356
vvi-miR164c	0.447831	1.13464	0.547361	0.609069	3.06829	0.839365	1.03563	1.08318	1.12356
vvi-miR164d	0.298554	1.56013	1.4075	0.304534	2.57073	1.58547	1.91192	0.618963	1.34827
vvi-miR166a	1.9406	2.97843	1.4075	3.95895	3.15121	3.17093	3.66452	4.64222	3.14597
vvi-miR166b	3.8812	4.60947	2.97139	7.00429	4.72682	4.66314	5.97476	7.58229	4.04482
vvi-miR166c	12433.3	15003.8	11922.8	23242.2	22249.2	18743.5	16573.7	24438.2	18872.2
vvi-miR166d	12348.6	15173.2	11963	23234.3	22434.2	18885.1	16495.7	24520.1	18706.9
vvi-miR166e	12304	14876.3	11760.1	23181.2	22266.1	18658.1	16480.5	24514.2	18717.9
vvi-miR166f	12416.8	14829	11814.2	23158.9	22203.5	18593.5	16498.2	24454.8	18877.2
vvi-miR166g	12398.8	14899.3	11877.4	23514.2	22232.9	18711	16463.3	24455.2	18712.5
vvi-miR166h	12401.6	14937.3	11857.5	23412.9	22116.6	18676.1	16490.6	24513.9	18847.1
vvi-miR167a	0.522469	0.28366	0.469167	0.609069	0.414634	0.373051	1.11529	0.928444	0.224712
vvi-miR167b	0.149277	0.42549	0.469167	0.456802	0.414634	0.279788	1.03563	1.08318	0.674137
vvi-miR167c	1.04494	2.05653	1.09472	3.95895	2.98536	2.33157	2.31024	2.8627	1.7977
vvi-miR167d	0.671746	0.212745	0.469167	0.609069	0.580487	0.186526	0.955962	0.154741	1.57299
vvi-miR167e	0.522469	0.14183	0.312778	0.304534	0.663414	0.652839	0.716972	0.386852	0.449425
vvi-miR168	345.8	339.753	337.8	393.458	319.019	349.735	449.302	751.498	353.473
vvi-miR169e	0.223915	0.0709149	0.0781945	0	0.0829267	0.279788	0	0.154741	0
vvi-miR169f	0.0746385	0	0	0	0.0829267	0.186526	0	0	0
vvi-miR169t	0	0	0	0.152267	0.0829267	0.0932628	0	0.0773703	0
vvi-miR169w	0	0	0	0.152267	0	0	0	0	0
vvi-miR169x	0	0	0	0	0.165853	0	0	0.0773703	0.224712
vvi-miR171a	0	0.0709149	0	0.152267	0	0	0	0.154741	0.224712
vvi-miR171d	0	0.0709149	0	0	0	0.0932628	0	0	0
vvi-miR171f	0	0.28366	0	0	0.414634	0	0.398318	1.08318	0
vvi-miR171i	0.0746385	0	0	0.152267	0	0	0	0	0
vvi-miR171j	0	0	0	0.152267	0.0829267	0.0932628	0	0	0.224712
vvi-miR172b	0.0746385	0	0	0	0	0	0	0	0
vvi-miR172d	0.671746	0.212745	0.234583	0.456802	0.580487	0.466314	0.238991	0.696333	0.224712
vvi-miR2111-3p	0.0746385	0	0	0.152267	0	0	0.159327	0	0
vvi-miR2111-5p	0.895662	0.638235	0.156389	2.74081	0.165853	0.932628	2.15091	1.70215	1.12356
vvi-miR2950-3p	0.0746385	0.0709149	0	0	0.24878	0.0932628	0.159327	0.232111	0.89885
vvi-miR2950-5p	3.80656	3.97124	1.72028	8.22243	4.06341	8.11386	23.4211	22.1279	18.4264
vvi-miR319b	0.9703	2.62385	1.72028	0.913603	4.14634	3.63725	1.11529	2.01163	0.89885
vvi-miR319c	1.49277	2.05653	1.4857	0.913603	4.31219	3.63725	0.876299	1.93426	2.02241
vvi-miR319e	0	0.0709149	0.0781945	0	0	0	0.238991	0	0
vvi-miR319f	1.11958	2.41111	1.79847	1.97947	4.14634	3.07767	0.876299	3.71378	0.224712
vvi-miR319g	1.56741	1.98562	0.781945	1.82721	2.4878	3.17093	0.557645	1.47004	0.224712
vvi-miR3623-3p	131.065	105.947	125.189	215.001	110.707	152.671	254.605	304.375	243.364
vvi-miR3623-5p	112.331	75.6662	55.1271	131.863	72.6438	85.3354	195.415	186.076	164.265
vvi-miR3624-3p	294.001	138.071	191.029	288.851	174.395	130.754	149.13	320.623	177.298
vvi-miR3624-5p	0.0746385	0.14183	0.0781945	0.304534	0.580487	0	0	0.386852	0
vvi-miR3625-3p	0.0746385	0.354575	0.312778	0.152267	0.24878	0.373051	0.159327	0.0773703	0.449425
vvi-miR3625-5p	0	0	0	0	0.0829267	0	0.0796635	0	0
vvi-miR3626-3p	0	0	0.0781945	0	0.414634	0.0932628	0.0796635	0.386852	0
vvi-miR3626-5p	0	0	0	0	0.165853	0.186526	0.0796635	0.154741	0
vvi-miR3627-3p	24.4068	12.2683	13.9186	22.6878	18.9073	14.6423	7.40871	17.2536	11.0109
vvi-miR3627-5p	56.7253	25.813	35.8131	46.746	32.6731	20.9841	9.1613	23.3658	11.0109
vvi-miR3629a-3p	0	0.0709149	0	0	0	0	0	0	0
vvi-miR3629c	0	0	0.0781945	0	0.0829267	0	0	0	0
vvi-miR3630-3p	0.149277	0	0.156389	0.304534	0.0829267	0.279788	0.318654	0.541592	0
vvi-miR3630-5p	0.0746385	0.14183	0.156389	0.304534	0.0829267	0	0.477981	0.464222	0
vvi-miR3631a-3p	0	0	0	0	0.0829267	0	0	0	0
vvi-miR3631a-5p	0	0	0	0.152267	0.0829267	0	0.0796635	0	0
vvi-miR3631b-3p	0.0746385	0	0	0.304534	0.0829267	0	0.159327	0.386852	0.224712
vvi-miR3631b-5p	0	0	0.0781945	0	0	0	0.0796635	0	0
vvi-miR3631c	0	0	0	0	0	0	0.0796635	0.154741	0
vvi-miR3632-3p	1.26885	2.55294	1.32931	1.67494	5.22438	2.70462	4.77981	6.96333	6.06723
vvi-miR3632-5p	0.149277	0.42549	0.0781945	0.456802	1.74146	0.746102	1.03563	1.16056	0
vvi-miR3633a-3p	12.8378	9.0062	7.97584	14.0086	10.1171	13.5231	13.1445	16.4025	11.4603
vvi-miR3633a-5p	27.0191	41.698	34.4056	34.4124	38.3951	82.8173	22.3854	59.7299	32.3586
vvi-miR3633b-3p	2.53771	3.04934	2.18945	1.97947	2.15609	2.61136	3.58486	4.71959	1.12356
vvi-miR3633b-5p	0.373192	0.28366	0.469167	0.456802	0.414634	0.0932628	0.716972	0.773703	0.89885
vvi-miR3634-3p	17145.7	13006.9	13206.8	26388.7	17193.9	21401.8	19751.5	27526.8	17625.3
vvi-miR3634-5p	0.447831	0.780064	0.234583	0.761336	0.331707	1.39894	1.03563	0.928444	0
vvi-miR3635-3p	0	0	0.0781945	0	0	0.0932628	0	0.0773703	0
vvi-miR3635-5p	0	0	0	0	0.165853	0	0	0	0
vvi-miR3636-3p	0.149277	0.14183	0.234583	0.304534	0.0829267	0.186526	0	0.0773703	0
vvi-miR3636-5p	0.149277	0.28366	0.0781945	0.456802	0.331707	0.466314	0.477981	0.232111	0
vvi-miR3637-3p	0.0746385	0	0.156389	0	0.0829267	0	0.0796635	0.0773703	0
vvi-miR3637-5p	0.0746385	0	0	0	0.414634	0.186526	0	0.154741	0
vvi-miR3638-3p	0	0	0.0781945	0	0	0.186526	0	0	0
vvi-miR3639-3p	0	0	0	0	0	0.186526	0	0	0
vvi-miR3639-5p	2.46307	1.77287	0.860139	2.58854	2.4878	2.51809	2.94755	2.47585	0.449425
vvi-miR3640-3p	0.373192	0	0	0.152267	0.663414	0.559577	0.637308	0.541592	0.674137
vvi-miR3640-5p	2.31379	1.4183	0.625556	1.67494	3.31707	0.839365	1.83226	3.79115	2.24712
vvi-miR390	2.98554	1.84379	2.50222	1.97947	2.90243	2.51809	1.51361	2.24374	0.89885
vvi-miR393a	0.895662	0.496405	0.547361	0.761336	0.331707	0.186526	0.637308	0.773703	0.449425
vvi-miR393b	1.34349	0.42549	0.781945	0.913603	0.49756	0.559577	0.477981	0.464222	0.89885
vvi-miR394a	0.149277	0.14183	0.0781945	0.152267	0.331707	0.279788	0.159327	0.464222	0
vvi-miR394b	0.223915	0.212745	0	0.152267	0.414634	0.466314	0.238991	0.232111	0.224712
vvi-miR394c	0.149277	0.28366	0.156389	0.304534	0.49756	0.0932628	0	0.154741	0.224712
vvi-miR395a	0.0746385	0.0709149	0	0.152267	0	0	0	0	0
vvi-miR395b	0	0	0	0.152267	0.0829267	0	0	0	0
vvi-miR395c	0.0746385	0	0	0	0	0	0	0	0
vvi-miR395d	0.0746385	0	0	0	0.24878	0	0.0796635	0.0773703	0
vvi-miR395e	0	0	0	0	0.24878	0	0	0	0
vvi-miR395f	0.0746385	0	0	0.152267	0.0829267	0	0	0.0773703	0
vvi-miR395g	0.0746385	0	0	0	0.0829267	0	0	0	0
vvi-miR395h	0.0746385	0	0.0781945	0	0.165853	0	0	0	0
vvi-miR395i	0.149277	0	0	0.152267	0	0	0	0	0
vvi-miR395j	0.298554	0	0.0781945	0.152267	0	0	0	0	0
vvi-miR395k	0.0746385	0	0	0	0.0829267	0	0	0	0
vvi-miR395l	0	0	0	0.304534	0.0829267	0	0	0	0
vvi-miR395m	0.223915	0	0	0	0.0829267	0	0	0	0
vvi-miR396a	24.4068	39.7833	16.3426	51.9231	81.9316	40.1963	45.7268	65.7648	29.2126
vvi-miR396b	5.00078	6.24052	3.20597	9.59283	13.4341	7.55428	5.65611	8.51074	6.06723
vvi-miR396c	187.716	388.543	215.973	375.643	713.253	519.66	269.581	390.256	218.196
vvi-miR396d	190.776	379.75	210.5	382.952	699.736	531.131	268.068	385.15	221.791
vvi-miR398a	0	0	0	0	0.0829267	0	0	0.154741	0
vvi-miR398b	3.06018	2.19836	0.860139	7.15656	8.7073	2.51809	13.8614	7.89177	3.37069
vvi-miR398c	2.68699	1.98562	0.781945	10.811	9.53657	3.73051	14.5784	8.04652	2.92126
vvi-miR399a	0	0	0.0781945	0.152267	0.24878	0.186526	0	0.0773703	0
vvi-miR399b	0	0	0.0781945	0.304534	0.0829267	0	0.159327	0	0
vvi-miR399c	0	0	0	0.456802	0	0.0932628	0.0796635	0	0
vvi-miR399h	0	0	0	0.152267	0.331707	0	0.0796635	0.0773703	0
vvi-miR399i	2.38843	1.13464	1.64208	16.5971	4.06341	5.59577	5.0188	1.47004	2.02241
vvi-miR403a	19.7046	24.182	18.6103	39.4372	23.8	25.0877	46.9218	40.8515	30.1115
vvi-miR403b	23.2126	23.5438	20.2524	38.0668	28.278	25.1809	49.5507	45.958	30.5609
vvi-miR403c	22.0184	24.7493	21.8163	40.8076	25.0439	29.0047	46.9218	40.3873	29.2126
vvi-miR403d	22.9887	22.0545	19.0795	47.6596	22.8048	23.1292	52.5779	41.8574	30.5609
vvi-miR403e	23.8843	22.7637	19.1577	39.5895	25.1268	24.5281	49.471	42.9405	31.235
vvi-miR403f	21.1227	22.6219	19.2358	44.0052	26.9512	27.2327	48.9931	44.3332	32.3586
vvi-miR408	9.1059	7.09149	2.815	25.8854	16.0878	7.46102	7.96635	7.50492	2.92126
vvi-miR477b-3p	2.53771	0.14183	0.781945	3.65441	1.2439	1.21242	0.0796635	0.851074	0
vvi-miR477b-5p	0	0	0	0	0.165853	0	0	0	0
vvi-miR479	0	0	0.0781945	0	0.331707	0	0	0	0
vvi-miR482	113.152	92.3313	85.4666	155.313	119.249	157.241	113.6	146.307	125.165
vvi-miR535a	37.4685	22.9055	24.5531	55.273	25.6244	18.466	39.6724	54.4687	31.0103
vvi-miR535b	37.991	24.4657	24.7095	58.9274	24.7951	19.5852	36.3266	53.5403	36.1787
vvi-miR535c	36.5729	24.6784	24.7095	57.4047	24.6292	19.0256	37.6012	51.7608	35.2798
vvi-miR828a	0.0746385	0.0709149	0	0	0.0829267	0.186526	0	0.0773703	0
vvi-miR845c	0	0.0709149	0	0	0	0	0	0	0
